# Supplementary material for: Mechanisms of NLRP3 activation and inhibition elucidated by functional analysis of disease-associated variants
Source: Nat Immunol. 2025 Feb 10;26(3):511–23. doi: 10.1038/s41590-025-02088-9 (PMC11876074; doi:10.1038/s41590-025-02088-9)
Supplement: Supplementary file 3 — Table 1, ASC50 analysis of CAPS-associated NLRP3 variants; Table 2, Summary of nigericin-sensitive NLRP3 variants; Table 3, Summary of temperature-sensitive NLRP3 variants; Table 4, Summary of MCC950-resistant NLRP3 variants; Table 5, Summary of post-translational modifications on NLRP3; Table 6, Primers used in this study. [file 41590_2025_2088_MOESM3_ESM.xlsx]

## Sheet: Table 1
Table 1: ASC50 analysis of CAPS-associated NLRP3 variants
Domain	Location	Name (1034 aa)	Name (1036 aa)	Source	MEAN (UT)	SEM (UT)	n (UT)	MEAN (Nig.)	SEM (Nig.)	n (Nig.)	P(Two tailed t-test, UT vs Nig.)	MEAN (32°C)	SEM (32°C)	n (32°C)	P(Two tailed t-test, UT vs 32 °C)	MEAN (MCC950_4 h)	SEM (MCC950_4h)	n (MCC950_4h)	MEAN (MCC950_12 h)	SEM (MCC950_12h)	n (MCC950_12h)	P(Two tailed t-test, UT vs MCC950_12h)	Functional activity (this study)	Pathogenicity class (AlphaMissense)	Disease phenotypes (Infevers)	Classification (Infevers)	Classification (ClinVar)	Germline/Mosaic (Infevers)	Allele frequency (gnomADe)
PYD	6	T4A	T6A	ClinVar	0.198842	0.0867396	8	0.0468688	0.035873	3	0.330733	-0.0915383	0.0308983	3	0.080467	-	-	0	-	-	-	-	Unknown significance	likely benign	-	-	Uncertain significance	-	-
PYD	7	R5C	R7C	ClinVar	Out of scale	-	8	Out of scale	-	3	-	Out of scale	-	3	-	-	-	0	-	-	-	-	Unknown significance	ambiguous	-	-	Uncertain significance	-	2.47868e-06
PYD	7	R5H	R7H	ClinVar	Out of scale	-	8	Out of scale	-	3	-	Out of scale	-	3	-	-	-	0	-	-	-	-	Unknown significance	likely benign	-	-	Uncertain significance	-	1.05341e-05
PYD	21	D19H	D21H	Infevers	0.66939	0.0239027	11	0.233015	0.00909385	3	8.53651e-07	0.765373	0.0487537	3	0.0908813	0.707125	0.0109674	3	0.68305	0.0604765	4	0.8003	Strongly active	likely pathogenic	keratoendotheliitis fugax hereditaria	Likely pathogenic	-	Germline	8.0541e-06
PYD	28	H26Y	H28Y	ClinVar	0.657299	0.0479889	8	0.114269	0.035935	3	0.000110413	0.698207	0.018027	3	0.628388	-	-	0	0.630262	0.0517394	4	0.735157	Strongly active	likely benign	-	-	Uncertain significance	-	1.23911e-06
PYD	29	L27V	L29V	ClinVar	0.55003	0.0206718	8	0.0805087	0.0586993	3	4.05239e-06	0.452675	0.115848	3	0.214715	-	-	0	0.446527	0.0887963	4	0.151627	Moderately active	likely benign	-	-	Uncertain significance	-	-
PYD	31	D29V	D31V	Infevers	Out of scale	-	11	Out of scale	-	3	-	Out of scale	-	3	-	Out of scale	-	3	Out of scale	-	4	-	Unknown significance	ambiguous	NLRP3-AID-moderate (MWS)	Not classified	-	Germline (de novo)	6.19566e-07
PYD	34	P32S	P34S	ClinVar	-0.310527	0.114566	8	0.0656622	0.0414346	3	0.0855452	-0.0246118	0.0678373	3	0.180776	-	-	0	-	-	-	-	Unknown significance	likely benign	-	-	Uncertain significance	-	2.47825e-06
PYD	39	I37L	I39L	ClinVar	-0.392121	0.482057	8	0.0800842	0.0697257	3	0.576529	0.240204	0.156003	3	0.459666	-	-	0	-	-	-	-	Unknown significance	likely benign	-	-	Uncertain significance	-	6.19522e-07
PYD	40	P38R	P40R	ClinVar	0.268236	0.0209094	7	-0.008875	0.0473844	3	0.000216881	-0.130005	0.181847	3	0.00800963	-	-	0	-	-	-	-	Unknown significance	likely benign	-	-	Uncertain significance	-	-
PYD	40	P38S	P40S	Infevers	-1.11128	0.449546	7	-0.0434842	0.00750397	3	0.171439	-1.60355	0.358514	3	0.525914	-	-	0	-	-	-	-	Unknown significance	likely benign	Undefined-AID	Uncertain significance (VUS)	Uncertain significance	Unknown (heterozygous)	5.57583e-06
PYD	42	P40S	P42S	ClinVar	-1.75891	0.558461	8	-0.368328	0.122563	3	0.17545	-3.97737	1.31094	3	0.0950121	-	-	0	-	-	-	-	Unknown significance	ambiguous	-	-	Uncertain significance	-	-
PYD	45	Q43*	Q45*	ClinVar	Out of scale	-	8	Out of scale	-	3	-	Out of scale	-	3	-	-	-	0	-	-	-	-	Unknown significance	-	-	-	Uncertain significance	-	-
PYD	46	T44R	T46R	ClinVar	Out of scale	-	8	Out of scale	-	3	-	Out of scale	-	3	-	-	-	0	-	-	-	-	Unknown significance	likely benign	-	-	Uncertain significance	-	-
PYD	49	A47S	A49S	ClinVar	-5.12616	1.46605	8	-0.124451	0.0722559	3	0.074123	-0.711642	0.0651474	3	0.108281	-	-	0	-	-	-	-	Unknown significance	likely benign	-	-	Uncertain significance	-	8.05443e-06
PYD	51	H49R	H51R	Infevers	0.779448	0.0303792	11	0.266571	0.0544904	3	4.297e-06	0.860905	0.0145892	3	0.201551	0.79153	0.0228329	3	0.810094	0.0249932	4	0.576313	Strongly active	likely benign	recurrent episodes of uveitis and neurosensorial hypoacusia that appeared during the adulthood, with no other clinical features of CAPS	Likely pathogenic	-	Unknown	1.61083e-05
PYD	54	L52V	L54V	ClinVar	-1.86097	1.01865	8	-0.167116	0.127297	3	0.350901	-0.503461	0.0765943	3	0.45045	-	-	0	-	-	-	-	Unknown significance	likely benign	-	-	Uncertain significance	-	8.05389e-06
PYD	59	I57M	I59M	ClinVar	-4.43581	1.78665	8	-0.146174	0.143043	3	0.188956	-2.07804	0.467948	3	0.456205	-	-	0	-	-	-	-	Unknown significance	likely benign	-	-	Uncertain significance	-	8.67441e-06
PYD	59	I57V	I59V	ClinVar	0.592689	0.0344374	7	0.145755	0.0646071	3	0.000153395	0.596127	0.0285141	3	0.953431	-	-	0	0.621846	0.04724	4	0.626189	Moderately active	likely benign	-	-	Uncertain significance	-	6.19578e-07
PYD	60	D58N	D60N	ClinVar	0.560726	0.0240254	8	-0.0704487	0.173201	2	7.39046e-05	0.451146	0.0373102	3	0.039402	-	-	0	0.454666	0.0263125	4	0.02167	Moderately active	likely benign	-	-	Uncertain significance	-	7.43461e-06
PYD	62	N60S	N62S	ClinVar	Out of scale	-	8	Out of scale	-	3	-	Out of scale	-	3	-	-	-	0	-	-	-	-	Unknown significance	likely benign	-	-	Uncertain significance	-	6.19541e-07
PYD	67	A65G	A67G	ClinVar	-0.348207	0.47185	8	-0.0830443	0.0724846	3	0.747235	0.108422	0.0581323	3	0.580944	-	-	0	-	-	-	-	Unknown significance	likely benign	-	-	Conflicting interpretations of pathogenicity	-	6.1965e-06
PYD	70	M68T	M70T	Infevers	Out of scale	-	11	Out of scale	-	3	-	Out of scale	-	3	-	Out of scale	-	3	Out of scale	-	4	-	Unknown significance	likely pathogenic	UNKNOWN	Likely benign	-	Unknown	9.72745e-05
PYD	72	V70L	V72L	ClinVar	-0.00205909	0.162071	8	-0.113877	0.0214795	3	0.692692	-1.13908	0.683396	3	0.0375241	-	-	0	-	-	-	-	Unknown significance	likely benign	-	-	Uncertain significance	-	3.09795e-06
PYD	72	V70M	V72M	Infevers	-0.372308	0.0890713	10	0.0321702	0.106092	3	0.0416532	-1.21019	0.526122	3	0.0192535	-0.523797	0.119352	3	-0.48539	0.192048	4	0.549606	Unknown significance	likely benign	NLRP3-AID (CAPS undefined)	Uncertain significance (VUS)	-	Unknown	0.000423181
PYD	74	I72N	I74N	ClinVar	Out of scale	-	8	Out of scale	-	3	-	Out of scale	-	3	-	-	-	0	-	-	-	-	Unknown significance	likely pathogenic	-	-	Uncertain significance	-	-
PYD	76	A74T	A76T	ClinVar	-3.28588	1.57495	8	-0.10337	0.0482929	3	0.262065	-1.18638	0.456758	3	0.452151	-	-	0	-	-	-	-	Unknown significance	likely benign	-	-	Likely benign	-	1.54919e-05
PYD	77	A75V	A77V	Infevers	-0.413962	0.153871	11	0.0808166	0.0869853	3	0.131945	-0.935234	0.159894	3	0.120892	-0.476744	0.0399827	3	-2.17986	0.533663	4	0.000662182	Unknown significance	likely benign	Recurrent Fever	Likely benign	-	Unknown	0.000174821
PYD	77	A75E	A77E	ClinVar	-1.25053	0.584635	8	-0.0631047	0.0689037	3	0.260107	-0.802906	0.18134	3	0.662618	-	-	0	-	-	-	-	Unknown significance	likely benign	-	-	Uncertain significance	-	3.71987e-06
PYD	86	K84R	K86R	ClinVar	0.113482	0.0455153	6	-0.0292388	0.0401549	3	0.0865603	-0.306621	0.237762	3	0.0421342	-	-	0	-	-	-	-	Unknown significance	likely benign	-	-	Likely benign	-	1.24024e-06
PYD	89	R87K	R89K	ClinVar	-0.0262124	0.157459	8	-0.111648	0.0619841	3	0.757252	-1.16193	0.520768	3	0.0176502	-	-	0	-	-	-	-	Unknown significance	likely benign	-	-	Uncertain significance	-	-
PYD	90	D88Y	D90Y	Infevers	-0.22695	0.107468	11	0.141718	0.00791894	3	0.107539	-0.453414	0.18483	3	0.340975	-0.351508	0.0887452	3	-0.602019	0.467699	4	0.261639	Unknown significance	likely benign	Undefined-AID	Uncertain significance (VUS)	-	Unknown	-
PYD	92	P90L	P92L	ClinVar	-0.243142	0.216328	8	-0.187123	0.0315767	3	0.881647	-0.371878	0.343544	3	0.761653	-	-	0	-	-	-	-	Unknown significance	likely benign	-	-	Uncertain significance	-	1.61488e-05
	100	R98H	R100H	Infevers	-0.283432	0.0560608	11	0.0214865	0.165294	3	0.0423145	-0.367176	0.218865	3	0.585944	-0.31408	0.170039	3	-0.247039	0.115599	4	0.757085	Unknown significance	likely benign	Undefined-AID	Uncertain significance (VUS)	-	Unknown	8.68057e-06
	100	R98G	R100G	Infevers	-0.288396	0.072286	11	0.0203839	0.0733725	3	0.0567628	-0.288043	0.155016	3	0.998269	-0.293838	0.15617	3	-0.402287	0.194192	4	0.499963	Unknown significance	likely benign	Undefined-AID	Uncertain significance (VUS)	-	Unknown	1.48848e-05
	100	R98C	R100C	ClinVar	-0.473766	0.226776	8	-0.245713	0.0319126	3	0.56659	-0.169516	0.1863	3	0.462611	-	-	0	-	-	-	-	Unknown significance	likely benign	-	-	Uncertain significance	-	7.44241e-06
	102	S100L	S102L	ClinVar	0.340639	0.0350745	8	-0.0285787	0.0585057	3	0.000394717	0.00563399	0.023399	3	0.000367809	-	-	0	-	-	-	-	Moderately active	likely benign	-	-	Conflicting interpretations of pathogenicity	-	1.23928e-05
	103	N101K	N103K	ClinVar	0.195565	0.058672	8	0.0159373	0.0474009	3	0.113566	0.116097	0.0568954	3	0.464171	-	-	0	-	-	-	-	Unknown significance	likely benign	-	-	Uncertain significance	-	-
	112	S110N	S112N	ClinVar	-0.0847333	0.118556	8	-0.15894	0.0442159	3	0.721442	-0.017954	0.13427	3	0.761599	-	-	0	-	-	-	-	Unknown significance	likely benign	-	-	Uncertain significance	-	2.97526e-05
	118	M116I	M118I	Infevers	0.331512	0.0554336	7	0.0216799	0.0664651	3	0.0122436	0.0695499	0.0616352	3	0.0248519	-	-	0	-	-	-	-	Moderately active	likely benign	Undefined-AID	Uncertain significance (VUS)	Uncertain significance	Unknown(heterozygous)	6.81504e-06
	118	M116L	M118L	ClinVar	-0.263962	0.205392	8	0.0280611	0.0648065	3	0.424011	-0.211717	0.0513191	3	0.883977	-	-	0	-	-	-	-	Unknown significance	likely benign	-	-	Uncertain significance	-	-
	119	G117S	G119S	ClinVar	0.405343	0.0391613	7	-0.0140253	0.049204	3	0.000283798	0.300195	0.0245564	3	0.137061	-	-	0	-	-	-	-	Moderately active	likely benign	-	-	Uncertain significance	-	1.85945e-06
	122	E120D	E122D	ClinVar	-0.580639	0.303028	8	-0.0709053	0.0140593	3	0.345287	-0.403295	0.15412	3	0.740312	-	-	0	-	-	-	-	Unknown significance	likely benign	-	-	Uncertain significance	-	-
	122	E120*	E122*	ClinVar	-1.53139	0.379007	5	-8.50632	0.825016	3	0.000114281	-15.3291	5.56281	3	0.0150352	-	-	0	-	-	-	-	Unknown significance	-	-	-	Uncertain significance	-	-
	125	S123L	S125L	Infevers	0.116184	0.10117	11	0.113798	0.0861667	3	0.990833	0.363765	0.0584441	3	0.242337	0.33937	0.080793	3	-0.292175	0.228062	4	0.0789705	Unknown significance	likely benign	Undefined-AID	Uncertain significance (VUS)	Uncertain significance	Mosaic	1.05357e-05
	129	I127V	I129V	ClinVar	0.108961	0.0596805	8	-0.129595	0.016515	3	0.0427883	0.110438	0.0172559	3	0.988681	-	-	0	-	-	-	-	Unknown significance	likely benign	-	-	Uncertain significance	-	1.36717e-06
	129	I127L	I129L	ClinVar	-0.193665	0.250471	8	-0.118317	0.018307	3	0.862601	-1.45387	0.705676	3	0.056234	-	-	0	-	-	-	-	Unknown significance	likely benign	-	-	Uncertain significance	-	-
	130	C128S(T>A)	C130S(T>A)	Personal contact	-0.0917027	0.185632	8	-1.15687	1.08643	3	0.150322	0.148377	0.126131	3	0.473795	-	-	0	-	-	-	-	Unknown significance	likely benign	-	-	-	-	-
	130	C128S(G>C)	C130S(G>C)	Personal contact	-0.558278	0.519025	8	-0.182503	0.059369	3	0.678415	-0.160816	0.166009	3	0.66266	-	-	0	-	-	-	-	Unknown significance	likely benign	-	-	-	-	-
FISNA	131	K129R	K131R	Infevers	0.136463	0.131768	8	-0.08502	0.0318213	3	0.34701	-0.31458	0.121761	3	0.0842899	-	-	0	-	-	-	-	Unknown significance	likely benign	Undefined-AID	Uncertain significance (VUS)	Uncertain significance	Unknown (heterozygous)	3.4077e-05
FISNA	137	R135C	R137C	ClinVar	0.0107544	0.146811	8	-0.0473067	0.0384858	3	0.820726	-1.70492	0.853102	3	0.0104845	-	-	0	-	-	-	-	Unknown significance	likely benign	-	-	Uncertain significance	-	1.92138e-05
FISNA	137	R135H	R137H	Infevers	-0.595406	0.139799	11	0.00412118	0.0708334	3	0.0517492	-0.31687	0.222905	3	0.36241	-0.337432	0.0882131	3	-1.31552	0.23664	4	0.0201177	Unknown significance	likely benign	NLRP3-AID-moderate (MWS)	Unsolved	-	Unknown	0.000256575
FISNA	139	K137N	K139N	ClinVar	-1.01543	0.551221	8	-0.186349	0.0410305	3	0.396434	-0.258283	0.0744547	3	0.437422	-	-	0	-	-	-	-	Unknown significance	likely benign	-	-	Uncertain significance	-	6.19613e-07
FISNA	142	K140R	K142R	ClinVar	-0.466842	0.276265	8	-0.0756039	0.0490668	3	0.424164	-0.00778284	0.034208	3	0.35122	-	-	0	-	-	-	-	Unknown significance	likely benign	-	-	Uncertain significance	-	6.19568e-07
FISNA	146	S144N	S146N	ClinVar	-0.0372569	0.0723398	8	-0.341174	0.0425378	3	0.0371843	0.00510932	0.190045	3	0.798511	-	-	0	-	-	-	-	Unknown significance	likely benign	-	-	Uncertain significance	-	7.43468e-06
FISNA	150	C148Y	C150Y	Infevers	0.19341	0.0341617	11	-0.394688	0.388203	3	0.00957311	-0.237904	0.23756	3	0.00570779	0.139495	0.0229291	3	0.132092	0.0752316	4	0.408215	Unknown significance	likely benign	NLRP3-AID-severe (CINCA/NOMID)	Uncertain significance (VUS)	-	Unknown	-
FISNA	150	C148G	C150G	ClinVar	-0.678022	0.226483	8	-0.809189	0.277401	3	0.757508	-0.0875215	0.142821	3	0.164815	-	-	0	-	-	-	-	Unknown significance	likely benign	-	-	Uncertain significance	-	-
FISNA	151	I149T	I151T	ClinVar	-1.38214	0.315211	8	-0.983854	0.170509	3	0.480032	-0.445049	0.392523	3	0.137498	-	-	0	-	-	-	-	Unknown significance	likely benign	-	-	Uncertain significance	-	9.91374e-06
FISNA	157	R155C	R157C	ClinVar	0.0161269	0.172651	8	-0.880262	0.122645	3	0.0150895	-0.557298	0.212257	3	0.101371	-	-	0	-	-	-	-	Unknown significance	likely benign	-	-	Uncertain significance	-	8.05492e-06
FISNA	161	S159I	S161I	ClinVar	-0.316239	0.279354	8	-0.509262	0.0437603	3	0.692369	-1.14442	0.104589	3	0.1154	-	-	0	-	-	-	-	Unknown significance	likely benign	-	-	Conflicting interpretations of pathogenicity	-	3.77951e-05
FISNA	165	N163S	N165S	ClinVar	-0.924938	0.457069	8	-0.11525	0.0757527	3	0.322205	-0.199627	0.0274845	3	0.372005	-	-	0	-	-	-	-	Unknown significance	likely benign	-	-	Uncertain significance	-	2.35435e-05
FISNA	170	R168Q	R170Q	Infevers	0.155905	0.0493473	9	0.16246	0.019026	3	0.942628	-0.270408	0.225542	3	0.0153765	-0.0708404	0.125444	3	-0.105174	0.168064	4	0.0696812	Unknown significance	likely benign	NLRP3-AID-severe (CINCA/NOMID)	Likely pathogenic	-	Unknown	7.4351e-06
FISNA	170	R168*	R170*	ClinVar	0.205048	0.10499	8	-0.967331	0.106509	3	0.000145161	0.293811	0.0651481	3	0.635437	-	-	0	0.167939	0.0211176	2	0.870095	Unknown significance	-	-	-	Uncertain significance	Unknown	2.39e-05
FISNA	172	R170C	R172C	ClinVar	-0.0311844	0.188203	8	0.025434	0.0718682	3	0.863605	-0.940595	0.49621	3	0.0584748	-	-	0	-	-	-	-	Unknown significance	likely benign	-	-	Uncertain significance	-	1.54912e-05
FISNA	172	R170H	R172H	Infevers	0.318462	0.0570591	10	0.181305	0.0816197	3	0.256266	-0.159215	0.265198	3	0.0159041	-0.291595	0.110107	3	-0.940826	0.201864	4	2.45441e-06	Moderately active	likely benign	Undefined-AID	Not classified	-	Unknown	1.85876e-06
FISNA	172	R170S	R172S	Infevers	0.0432674	0.0990371	11	0.233785	0.136209	3	0.371321	-0.256892	0.131225	3	0.16777	-0.218196	0.109669	3	-0.0542187	0.131553	4	0.604554	Unknown significance	likely benign	NLRP3-AID-moderate (MWS)	Likely pathogenic	-	Unknown	-
FISNA	174	I172T	I174T	Infevers	0.676536	0.031653	11	0.300713	0.0412036	3	9.01372e-05	0.485694	0.253507	3	0.175038	0.0146879	0.128082	3	-0.404355	0.307619	4	4.59172e-05	Strongly active	likely benign	NLRP3-AID-severe (CINCA/NOMID)	Likely pathogenic	-	Germline	-
FISNA	175	K173E	K175E	Infevers	-0.217556	0.0539132	11	-0.124306	0.0778261	3	0.422134	0.0094461	0.146898	3	0.0968139	-0.170719	0.0320401	3	-0.0720709	0.224539	4	0.367208	Unknown significance	likely benign	Atypical CAPS	Uncertain significance (VUS)	-	Unknown	1.23917e-06
FISNA	177	H175Y	H177Y	ClinVar	-0.126064	0.104512	8	-0.425383	0.0829845	3	0.135136	-0.0726175	0.0557737	3	0.77224	-	-	0	-	-	-	-	Unknown significance	likely benign	-	-	Uncertain significance	-	-
FISNA	178	R176W	R178W	Infevers	-0.262761	0.0872128	11	0.105631	0.0785595	3	0.057944	-0.489288	0.416738	3	0.396675	-0.14686	0.0736233	3	-0.675528	0.153543	4	0.031551	Unknown significance	likely benign	Recurrent Fever	Not classified	-	Unknown	3.40805e-05
FISNA	179	S177N	S179N	ClinVar	-0.032056	0.118451	7	-0.0331211	0.00864475	3	0.995604	0.00284991	0.14192	3	0.869399	-	-	0	-	-	-	-	Unknown significance	likely benign	-	-	Uncertain significance	-	2.10644e-05
FISNA	184	E182V	E184V	Infevers	0.0813004	0.140817	8	-0.0230549	0.0457501	3	0.672849	-1.08547	0.20696	3	0.00166771	-	-	0	-	-	-	-	Unknown significance	likely benign	Behçet's disease	Uncertain significance (VUS)	Uncertain significance	Unknown (heterozygous)	1.85887e-06
FISNA	184	E182Q	E184Q	ClinVar	-0.748327	0.501675	8	-0.931171	0.258336	3	0.83621	-0.536785	0.316458	3	0.812299	-	-	0	-	-	-	-	Unknown significance	likely benign	-	-	Uncertain significance	-	1.85883e-06
FISNA	191	G189S	G191S	ClinVar	-0.121675	0.238379	8	-0.455645	0.130033	3	0.435186	-1.49951	0.241835	3	0.0100254	-	-	0	-	-	-	-	Unknown significance	likely benign	-	-	Uncertain significance	-	3.983e-06
FISNA	192	K190R	K192R	Personal contact	-0.617138	0.31201	8	-0.456902	0.252397	3	0.775443	-1.03419	0.561864	3	0.512481	-	-	0	-	-	-	-	Unknown significance	likely benign	-	-	-	-	-
FISNA	194	K192R	K194R	ClinVar	-0.812461	0.128919	8	-1.61526	0.454026	3	0.038845	-0.208349	0.170953	3	0.0314314	-	-	0	-	-	-	-	Unknown significance	likely benign	-	-	Uncertain significance	-	-
FISNA	195	T193K	T195K	Infevers	-0.05669	0.0425077	11	-0.257431	0.290407	3	0.227564	-0.319907	0.183577	3	0.0472145	-0.197625	0.0470785	3	-0.167935	0.172832	4	0.374187	Unknown significance	likely benign	Recurrent Fever	Uncertain significance (VUS)	-	Unknown	7.43496e-06
FISNA	195	T193M	T195M	Infevers	-0.0312607	0.0551979	11	0.105688	0.0644947	3	0.246055	-0.249617	0.0967573	3	0.0880989	-0.159565	0.0877473	3	-0.273242	0.230888	4	0.154096	Unknown significance	likely benign	Behçet's disease	Uncertain significance (VUS)	-	Unknown	5.08093e-05
FISNA	198	S196N	S198N	Infevers	-0.199751	0.0778625	11	0.210481	0.0977914	3	0.0248326	0.0700274	0.259906	3	0.191066	-0.14028	0.0839421	3	-0.372052	0.167894	4	0.307886	Unknown significance	likely benign	NO	Likely benign	-	Unknown	5.39031e-05
FISNA	200	V198M	V200M	Infevers	-0.205435	0.090265	11	0.233032	0.0269593	3	0.0301894	-0.0772341	0.26914	6	0.547502	-0.210939	0.123001	3	-0.168673	0.205368	4	0.850939	Unknown significance	likely benign	NLRP3-AID-mild (FCAS) NLRP3-AID-moderate (MWS) Recurrent Fever	Uncertain significance (VUS)	-	Unknown	0.00840636
FISNA	202	P200T	P202T	Infevers	0.0935434	0.0744243	11	0.283581	0.0243659	3	0.221	-0.145865	0.182387	3	0.182281	-0.125833	0.0789021	3	-0.0728038	0.109483	4	0.257733	Unknown significance	likely benign	PFAPA	Not classified	-	Unknown	2.4785e-06
FISNA	205	M203T	M205T	ClinVar	-0.38349	0.305669	8	-0.00965058	0.0997877	3	0.48973	-1.45182	0.254169	3	0.0769286	-	-	0	-	-	-	-	Unknown significance	likely benign	-	-	Uncertain significance	-	6.1956e-07
FISNA	206	E204K	E206K	ClinVar	-1.16685	0.618114	8	0.0709167	0.102859	3	0.266729	0.0477241	0.0322299	3	0.274585	-	-	0	-	-	-	-	Unknown significance	likely benign	-	-	Uncertain significance	-	3.09778e-06
FISNA	206	E204G	E206G	Infevers	-0.818457	0.208257	11	0.168241	0.0651754	3	0.0337543	-0.286252	0.285246	3	0.240727	-0.508593	0.104227	3	-0.95134	0.275652	4	0.736179	Unknown significance	likely benign	Undefined-AID	Not classified	-	Unknown	-
FISNA	209	F207L	F209L	ClinVar	-4.16141	1.00472	8	-6.16337	2.87034	3	0.41117	-3.07447	0.4726	3	0.542387	-	-	0	-	-	-	-	Unknown significance	likely pathogenic	-	-	Uncertain significance	-	1.23913e-06
FISNA	212	D210N	D212N	ClinVar	-2.44855	0.877342	8	-0.106126	0.0594875	3	0.148423	-1.38259	0.31751	3	0.493051	-	-	0	-	-	-	-	Unknown significance	likely benign	-	-	Uncertain significance	-	8.05462e-06
FISNA	213	D211N	D213N	Infevers	-0.201756	0.0464057	11	0.0634008	0.0437216	3	0.0151821	-0.172967	0.126002	6	0.461743	-0.234686	0.0765215	3	-0.385472	0.172987	4	0.165465	Unknown significance	likely benign	NLRP3-AID-mild (FCAS)	Uncertain significance (VUS)	-	Unknown	-
FISNA	213	D211G	D213G	ClinVar	-0.650053	0.257941	8	-0.261604	0.134495	3	0.402234	-1.51714	0.206232	3	0.0862617	-	-	0	-	-	-	-	Unknown significance	likely benign	-	-	Uncertain significance	-	1.23913e-06
FISNA	215	H213R	H215R	Infevers	-0.177438	0.0667357	11	0.0302149	0.179625	3	0.206385	-0.337108	0.223013	3	0.357719	-0.253916	0.0149054	3	-0.682534	0.235407	4	0.0123514	Unknown significance	likely benign	Cryopyrin-associated periodic syndromes	Uncertain significance (VUS)	-	Unknown	4.77047e-05
FISNA	216	S214Y	S216Y	ClinVar	-0.291631	0.285165	8	-0.127137	0.125546	3	0.743051	-0.614799	0.29079	3	0.540269	-	-	0	-	-	-	-	Unknown significance	likely benign	-	-	Uncertain significance	-	1.73471e-05
FISNA	217	E215G	E217G	ClinVar	-0.30525	0.178272	8	-0.719464	0.320477	3	0.266061	-0.572267	0.0803411	3	0.403063	-	-	0	-	-	-	-	Unknown significance	likely benign	-	-	Uncertain significance	-	-
NBD	225	Q223P	Q225P	ClinVar	-6.28847	0.491595	8	-4.38476	1.21536	3	0.108334	-0.712239	0.584772	3	0.000148002	-	-	0	-	-	-	-	Unknown significance	likely pathogenic	-	-	Pathogenic	-	-
NBD	227	A225S	A227S	ClinVar	-0.244834	0.157563	8	-0.0947569	0.11407	3	0.596476	-0.897612	0.555117	3	0.142466	-	-	0	-	-	-	-	Unknown significance	likely benign	-	-	Uncertain significance	-	9.2936e-06
NBD	227	A225V	A227V	Infevers	0.17288	0.0505743	11	0.168214	0.0786761	3	0.965651	0.0579394	0.148641	3	0.360774	-0.132544	0.00268981	3	-0.109159	0.148941	4	0.0349851	Unknown significance	likely benign	Rheumatoid Arthritis With CCP-antibodies, high leukocyte count and recurrent fever.	Uncertain significance (VUS)	-	Unknown	0.000180936
NBD	233	T231I	T233I	ClinVar	-5.89356	0.920365	8	-8.92608	1.96351	3	0.144136	-3.61917	1.53171	3	0.230868	-	-	0	-	-	-	-	Unknown significance	likely pathogenic	-	-	Uncertain significance	-	1.85876e-06
NBD	236	A234T	A236T	ClinVar	-0.530202	0.222565	8	-0.479621	0.158467	3	0.898609	-1.06435	0.276584	3	0.220572	-	-	0	-	-	-	-	Unknown significance	likely benign	-	-	Uncertain significance	-	-
NBD	239	M237L(A>C)	M239L(A>C)	Personal contact	-0.270853	0.296256	8	-0.204189	0.126101	3	0.897908	-0.754222	0.208867	3	0.371073	-	-	0	-	-	-	-	Unknown significance	likely benign	-	-	-	-	-
NBD	239	M237L(A>T)	M239L(A>T)	Personal contact	-0.371147	0.240975	8	-0.165609	0.0548332	3	0.626584	-0.858078	0.131156	3	0.269004	-	-	0	-	-	-	-	Unknown significance	likely benign	-	-	-	-	-
NBD	241	L239F	L241F	ClinVar	-0.761386	0.39264	8	-0.144302	0.0842104	3	0.377445	-0.665113	0.287054	3	0.890817	-	-	0	-	-	-	-	Unknown significance	likely benign	-	-	Uncertain significance	-	1.61093e-05
NBD	241	L239M	L241M	ClinVar	-0.996312	0.604774	8	-0.0251365	0.129524	3	0.367605	-1.67002	0.193489	3	0.528199	-	-	0	-	-	-	-	Unknown significance	likely benign	-	-	Uncertain significance	-	6.19553e-07
NBD	244	A242K	A244K	ClinVar	-5.29295	0.997974	9	-12.3098	2.81183	4	0.0120686	-2.63832	0.308172	3	0.16938	-	-	0	-	-	-	-	Unknown significance	-	-	-	Uncertain significance	-	-
NBD	244	A242V	A244V	ClinVar	-5.34189	0.979743	8	-9.6086	2.05122	3	0.0623029	-5.98838	1.50949	3	0.735201	-	-	0	-	-	-	-	Unknown significance	likely pathogenic	-	-	Uncertain significance	-	6.19575e-07
NBD	244	A242E	A244E	ClinVar	-5.83171	0.780985	8	-5.65434	2.91161	3	0.933939	-3.84212	0.933582	3	0.193634	-	-	0	-	-	-	-	Unknown significance	likely pathogenic	-	-	Uncertain significance	-	2.47848e-06
NBD	244	A242T	A244T	ClinVar	-6.91362	0.460957	8	-8.00457	2.66228	3	0.52867	-2.07993	1.87711	3	0.00472377	-	-	0	-	-	-	-	Unknown significance	ambiguous	-	-	Uncertain significance	-	2.47839e-06
NBD	245	S243L	S245L	ClinVar	-2.89042	1.00816	8	-0.11527	0.112537	3	0.137766	-2.83279	1.66432	3	0.976892	-	-	0	-	-	-	-	Unknown significance	likely benign	-	-	Uncertain significance	-	1.30116e-05
NBD	250	Q248R	Q250R	ClinVar	-0.0454493	0.113472	8	-0.0142776	0.0813283	3	0.877662	0.0247783	0.0482042	3	0.72499	-	-	0	-	-	-	-	Unknown significance	likely benign	-	-	Uncertain significance	-	2.47821e-06
NBD	256	L254M	L256M	Infevers	-0.195002	0.0807261	11	0.131722	0.034016	3	0.0637094	-0.7344	0.390219	3	0.044263	-0.317047	0.0414758	3	-0.348321	0.135872	4	0.346222	Unknown significance	likely benign	atypical CAPS	Not classified	Uncertain significance	Unknown	-
NBD	257	F255fs	F257fs	ClinVar	0.0767397	0.100205	9	-1.39894	0.40627	4	0.000433344	0.581886	0.0793117	3	0.0205739	-	-	0	-	-	-	-	Unknown significance	-	-	-	Uncertain significance	-	-
NBD	259	I257N	I259N	ClinVar	-5.4838	0.573072	8	-6.39447	1.70678	3	0.51737	-3.20499	0.494496	3	0.0496834	-	-	0	-	-	-	-	Unknown significance	likely pathogenic	-	-	Uncertain significance	-	-
NBD	259	I257F	I259F	ClinVar	0.735796	0.0389277	8	0.14307	0.0870296	3	4.68267e-05	0.795982	0.0236883	3	0.392628	-	-	0	-1.02606	0.234089	4	9.63348e-07	Strongly active	likely benign	-	-	Uncertain significance	-	-
NBD	261	C259W	C261W	Infevers	0.692555	0.0336795	11	0.0717729	0.21246	3	0.000204681	0.914625	0.00384745	6	0.000861863	-1.25748	0.538689	3	-5.25618	0.857999	4	1.5947e-08	Strongly active	likely pathogenic	NLRP3-AID-mild (FCAS)	Likely pathogenic	-	Germline	-
NBD	262	R260L	R262L	Infevers	0.711722	0.031608	11	-0.126128	0.0493858	3	2.73552e-08	0.884228	0.0124549	6	0.00737376	-0.76038	0.281397	3	-5.49743	0.560318	4	3.40364e-10	Strongly active	likely pathogenic	NLRP3-AID-moderate (MWS)	Pathogenic	-	Germline	-
NBD	262	R260P	R262P	Infevers	0.873635	0.0128679	8	0.063241	0.0975015	3	2.12125e-07	0.914067	0.00626397	3	0.356736	0.562366	0.0961228	3	-0.511143	0.168002	4	0.00240367	Strongly active	likely pathogenic	NLRP3-AID-severe (CINCA/NOMID)	Pathogenic	Pathogenic	Germline & Mosaic	-
NBD	262	R260Q	R262Q	Infevers	0.648715	0.0612573	5	-	-	0	-	-	-	0	-	-0.0115912	0.042784	3	-0.303747	0.434746	4	6.2519e-08	Moderately active	ambiguous	CAPS	Not classified	-	Unknown	6.19568e-07
NBD	262	R260W	R262W	Infevers	0.712367	0.0335484	11	0.170663	0.108659	3	2.80974e-05	0.867694	0.0133209	6	0.0138528	-1.31419	0.542924	3	-6.64745	0.718671	4	0.00271247	Strongly active	-	NLRP3-AID-mild (FCAS) NLRP3-AID-moderate (MWS)	Pathogenic	-	Germline	-
NBD	264	V262A	V264A	Infevers	0.725181	0.06161	5	-	-	0	-	-	-	0	-	0.16286	0.171878	3	-2.29511	0.777849	4	0.0144051	Strongly active	likely benign	NLRP3-AID-severe (CINCA/NOMID)	Likely pathogenic	-	Germline	-
NBD	264	V262G	V264G	Infevers	0.683747	0.0505874	5	-	-	0	-	0.846834	0.0139053	3	0.0539556	-0.822434	0.339845	3	-4.66206	0.435855	4	2.46402e-06	Strongly active	likely benign	NLRP3-AID-mild (FCAS) NLRP3-AID-moderate (MWS)	Pathogenic	-	Germline	-
NBD	266	L264H	L266H	Infevers	0.770782	0.0518654	5	-	-	0	-	-	-	0	-	0.420776	0.153554	3	-1.20261	0.364822	4	0.000512152	Strongly active	likely benign	NLRP3-AID-severe (CINCA/NOMID)	Pathogenic	-	Germline	-
NBD	266	L264F	L266F	Infevers	0.770214	0.0532105	5	-	-	0	-	-	-	0	-	0.19958	0.252333	3	-1.29992	0.342721	4	0.000266702	Strongly active	likely benign	NLRP3-AID-severe (CINCA/NOMID)	Likely pathogenic	-	Germline & Mosaic	-
NBD	266	L264R	L266R	Infevers	0.755878	0.0531906	5	-	-	0	-	-	-	0	-	0.467983	0.147018	3	-0.558999	0.184997	4	0.000127706	Strongly active	likely benign	NLRP3-AID-severe (CINCA/NOMID)	Likely pathogenic	-	Unknown	-
NBD	266	L264P	L266P	Infevers	0.754883	0.0587916	5	-	-	0	-	-	-	0	-	0.468153	0.109582	3	-0.241293	0.115435	4	7.72359e-05	Strongly active	likely benign	CAPS	Likely pathogenic	-	Mosaic	-
NBD	266	L264V	L266V	Infevers	0.728719	0.0638209	5	-	-	0	-	-	-	0	-	0.11658	0.280313	3	-0.549232	0.319815	4	0.00313518	Strongly active	likely benign	NLRP3-AID-moderate (MWS)	Likely pathogenic	-	Unknown	-
NBD	267	V265M	V267M	ClinVar	-0.46302	0.246216	8	0.0381793	0.0758695	3	0.261027	-0.367542	0.239905	3	0.831709	-	-	0	-	-	-	-	Unknown significance	likely benign	-	-	Uncertain significance	-	-
NBD	268	T266P	T268P	Infevers	0.778335	0.0351865	11	0.101564	0.0606962	3	1.04527e-06	0.906882	0.00702652	3	0.088996	0.202139	0.123715	3	-0.251369	0.203796	4	2.29153e-06	Strongly active	likely benign	NLRP3-AID-moderate (MWS) MWS/NOMID	Likely pathogenic	-	Unknown	-
NBD	269	Q267R	Q269R	ClinVar	-0.550781	0.176386	8	-0.0755994	0.132515	3	0.155765	-0.997766	0.192842	3	0.191335	-	-	0	-	-	-	-	Unknown significance	likely benign	-	-	Uncertain significance	-	-
NBD	282	D280N	D282N	Infevers	-0.596409	0.129463	5	0.133196	0.0285943	3	0.00571036	-0.0748532	0.145373	3	0.0421278	-0.55605	0.181938	3	-2.38849	0.956614	4	0.0737536	Unknown significance	likely benign	UNKNOWN	Uncertain significance (VUS)	-	Unknown	1.53771e-06
NBD	283	P281A	P283A	ClinVar	-0.37365	0.157068	8	-0.127709	0.121434	3	0.392132	-0.975224	0.27309	3	0.0801988	-	-	0	-	-	-	-	Unknown significance	likely benign	-	-	Uncertain significance	-	6.19563e-07
NBD	285	P283L	P285L	ClinVar	-0.304111	0.154931	8	-0.251427	0.0460181	3	0.845611	-0.632613	0.0951925	3	0.249555	-	-	0	-	-	-	-	Unknown significance	likely benign	-	-	Uncertain significance	-	1.85865e-06
NBD	290	I288M	I290M	Infevers	-0.533273	0.136877	6	0.203001	0.0863622	3	0.00951416	-0.805288	0.0917219	3	0.234627	-0.795289	0.143923	3	-1.26987	0.73664	4	0.259531	Unknown significance	likely benign	Atypical inflammatory disease	Uncertain significance (VUS)	-	Unknown	1.43882e-05
NBD	291	V289M	V291M	ClinVar	-0.127044	0.233762	8	0.0429258	0.0565625	3	0.677857	-0.622331	0.0782168	3	0.243808	-	-	0	-	-	-	-	Unknown significance	likely benign	-	-	Uncertain significance	-	7.4362e-06
NBD	296	R294K	R296K	ClinVar	-0.0547776	0.0849309	8	-0.0298054	0.0358415	3	0.866881	-0.165823	0.158182	3	0.525125	-	-	0	-	-	-	-	Unknown significance	likely benign	-	-	Uncertain significance	-	2.48189e-06
NBD	301	M299V	M301V	Infevers	0.190738	0.043302	11	0.104517	0.0445418	3	0.345597	-0.101287	0.338341	3	0.126218	-0.212452	0.183146	3	0.0385447	0.130891	4	0.166827	Unknown significance	likely benign	Recurrent Fever Rheumatoid Arthritis Muscle pain	Uncertain significance (VUS)	-	Germline	1.23923e-06
NBD	302	D300H	D302H	ClinVar	-5.34088	1.24856	8	-9.84354	5.05413	3	0.230401	-1.76376	0.289884	3	0.124969	-	-	0	-	-	-	-	Unknown significance	likely pathogenic	-	-	Uncertain significance	-	6.19536e-07
NBD	303	G301D	G303D	Infevers	0.705984	0.0349183	11	0.0245444	0.172386	3	3.00651e-05	0.908668	0.00617066	6	0.00144683	0.680961	0.0135206	3	-0.139607	0.318678	4	0.000608889	Strongly active	likely pathogenic	NLRP3-AID-mild (FCAS)	Unsolved	-	Unknown	-
NBD	303	G301C	G303C	ClinVar	-5.3524	1.06178	8	-1.73787	1.44769	3	0.0987823	0.0839028	0.187096	3	0.0143206	-	-	0	-	-	-	-	Unknown significance	likely pathogenic	-	-	Uncertain significance	-	1.05346e-05
NBD	303	G301S	G303S	Infevers	-0.00211637	0.133204	11	0.270554	0.0309313	3	0.320402	0.196432	0.095421	3	0.470325	-1.19058	0.102074	2	-3.36973	0.490048	4	3.41714e-07	Unknown significance	likely pathogenic	CAPS	Unsolved	-	Unknown	3.0984e-06
NBD	304	F302L(C>A)	F304L(C>A)	Infevers	0.836695	0.0303676	11	0.264874	0.0207141	3	6.72937e-07	0.928225	0.00497902	6	0.106285	0.790839	0.0345517	3	0.518339	0.0382038	4	7.29332e-05	Strongly active	likely pathogenic	NLRP3-AID (CAPS undefined)	Likely pathogenic	-	Mosaic	-
NBD	304	F302C	F304C	Infevers	0.831418	0.0316589	11	0.277231	0.0578156	3	3.04894e-06	0.923961	0.00988702	3	0.165071	0.684006	0.0862536	3	-0.706698	0.512365	4	0.000154118	Strongly active	likely pathogenic	NLRP3-AID-moderate (MWS)	Likely pathogenic	-	Unknown	-
NBD	304	F302L(C>G)	F304L(C>G)	Infevers	0.778712	0.0526666	5	-	-	0	-	0.890008	0.0218241	3	0.173158	0.786774	0.0348875	3	0.467836	0.0610592	4	0.00610665	Strongly active	likely pathogenic	NLRP3-AID-mild (FCAS)	Likely pathogenic	-	Mosaic	-
NBD	305	D303G	D305G	Infevers	0.753217	0.0599465	5	-	-	0	-	-	-	0	-	-0.590989	0.524357	3	-5.05397	1.50728	4	0.00323132	Strongly active	likely pathogenic	NLRP3-AID-severe (CINCA/NOMID) Mild	Pathogenic	-	Germline	-
NBD	305	D303H	D305H	Infevers	0.749131	0.0627307	5	-	-	0	-	-	-	0	-	0.741547	0.0342476	3	-0.806971	0.490507	4	0.0259876	Strongly active	likely pathogenic	NLRP3-AID-severe (CINCA/NOMID)	Likely pathogenic	-	Mosaic	-
NBD	305	D303A	D305A	Infevers	0.710986	0.0569846	5	-	-	0	-	-	-	0	-	-0.380028	0.278347	3	-4.71273	0.779682	4	9.99589e-05	Strongly active	likely pathogenic	NLRP3-AID-moderate (MWS)	Likely pathogenic	-	Mosaic	-
NBD	305	D303N	D305N	Infevers	0.7629	0.0428055	5	-	-	0	-	0.856284	0.0189758	3	0.162938	-0.0228605	0.261012	3	-4.84382	0.514758	4	5.29835e-06	Strongly active	likely pathogenic	NLRP3-AID-severe (CINCA/NOMID) NLRP3-AID-moderate (MWS)	Pathogenic	-	Germline	-
NBD	306	E304K	E306K	Infevers	0.774022	0.0537452	5	-	-	0	-	-	-	0	-	0.8033	0.018314	3	0.826096	0.0437758	4	0.49331	Strongly active	likely pathogenic	NLRP3-AID-severe (CINCA/NOMID)	Pathogenic	-	Germline	-
NBD	306	E304D	E306D	Infevers	0.755566	0.0610211	5	-	-	0	-	-	-	0	-	0.537185	0.153612	3	-1.15732	0.350434	4	0.000509068	Strongly active	likely pathogenic	NLRP3-AID (CAPS undefined)	Likely pathogenic	-	Unknown	-
NBD	307	L305P	L307P	Infevers	0.434598	0.109748	5	-0.56033	0.145396	3	0.0145478	0.734667	0.0435833	6	0.0242133	0.550963	0.0572018	3	0.704954	0.0241545	4	0.0694665	Moderately active	likely pathogenic	NLRP3-AID-mild (FCAS)	Pathogenic	-	Germline	-
NBD	307	L305M	L307M	Personal contact	0.788505	0.0420639	11	0.168117	0.106124	3	3.19039e-05	0.91874	0.0183594	3	0.14428	0.491436	0.0916425	3	-0.0947096	0.0790435	4	1.01402e-07	Strongly active	likely benign	-	-	-	-	-
NBD	308	Q306E	Q308E	Infevers	0.744771	0.0645814	5	-	-	0	-	-	-	0	-	0.653855	0.0776804	3	-0.0136356	0.139219	4	0.00109796	Strongly active	likely benign	NLRP3-AID-severe (CINCA/NOMID)	Likely pathogenic	-	Unknown	-
NBD	308	Q306K	Q308K	Infevers	0.741988	0.0525473	5	-	-	0	-	-	-	0	-	0.217996	0.196124	3	-0.483507	0.138737	4	4.15984e-05	Strongly active	likely benign	NLRP3-AID-severe (CINCA/NOMID)	Likely pathogenic	-	Germline	-
NBD	309	G307_F309del	G309_F311del	Infevers	0.633681	0.042738	12	-0.100788	0.106531	3	5.36265e-06	0.910525	0.0107083	3	0.00774894	-0.739998	0.202798	3	-5.67861	1.9464	4	6.19109e-06	Moderately active	-	NLRP3-AID-mild (FCAS)	Uncertain significance (VUS)	-	Mosaic (de novo)	-
NBD	309	G307D	G309D	Infevers	0.761603	0.0510446	5	-	-	0	-	-	-	0	-	0.713468	0.0546065	3	0.193383	0.223124	4	0.0272689	Strongly active	likely benign	CAPS	Not classified	-	Mosaic	-
NBD	309	G307S	G309S	Infevers	0.752316	0.0564658	5	-	-	0	-	-	-	0	-	0.554829	0.135094	3	-0.0582023	0.338113	4	0.0320923	Strongly active	likely benign	NLRP3-AID-severe (CINCA/NOMID)	Likely pathogenic	-	Mosaic	-
NBD	309	G307V	G309V	Infevers	0.751245	0.054106	5	-	-	0	-	-	-	0	-	0.324416	0.236064	3	-0.823473	0.642067	4	0.0274559	Strongly active	likely benign	NLRP3-AID-severe (CINCA/NOMID)	Likely pathogenic	-	Germline & Mosaic	-
NBD	309	G307R	G309R	ClinVar	0.694223	0.0597771	8	0.171024	0.0236139	3	0.000611246	0.874912	0.0101316	3	0.107552	-	-	0	-6.85405	0.941179	4	3.30213e-07	Strongly active	ambiguous	-	-	Likely pathogenic	-	-
NBD	311	F309S	F311S	Infevers	0.773547	0.0500239	5	-	-	0	-	-	-	0	-	0.208884	0.19778	3	-2.68652	0.623764	4	0.000411218	Strongly active	likely pathogenic	NLRP3-AID-severe (CINCA/NOMID)	Likely pathogenic	-	Germline	-
NBD	311	F309Y	F311Y	Infevers	0.326456	0.0507203	11	0.152621	0.0814922	3	0.129653	0.420934	0.128061	3	0.431697	-0.328361	0.0643547	3	-1.04076	0.152804	4	4.51183e-08	Moderately active	ambiguous	NLRP3-AID-severe (CINCA/NOMID) NOMID with atypical features (congenital hearing loss, autoantibodies, hepatitis)	Likely pathogenic	-	Unknown	-
NBD	313	E311K	E313K	Infevers	0.694865	0.0466026	5	-	-	0	-	-	-	0	-	0.171724	0.166848	3	-0.210035	0.138138	4	0.000244653	Strongly active	likely benign	NLRP3-AID-moderate (MWS)	Likely pathogenic	-	Germline	-
NBD	314	H312P	H314P	Infevers	0.770274	0.0299543	11	0.212149	0.0179086	3	7.30254e-07	0.812518	0.0448027	3	0.512385	0.29065	0.106957	3	0.0934741	0.0717977	4	1.10119e-07	Strongly active	likely benign	NLRP3-AID-moderate (MWS)	Likely pathogenic	-	Unknown	-
NBD	315	I313V	I315V	Infevers	-0.120017	0.0506027	11	0.00565641	0.0849791	3	0.263775	-0.378983	0.314295	3	0.16651	-0.0377538	0.0463072	3	-0.0369945	0.139852	4	0.488176	Unknown significance	likely benign	Magic syndrome	Uncertain significance (VUS)	-	Unknown	0.000190843
NBD	315	I313T	I315T	ClinVar	-0.139805	0.161762	8	0.0512528	0.00958356	3	0.502056	-0.645362	0.54486	3	0.245158	-	-	0	-	-	-	-	Unknown significance	likely benign	-	-	Uncertain significance	-	-
NBD	315	I313L	I315L	ClinVar	-0.420945	0.29111	8	0.0529646	0.0652249	3	0.361462	-2.03841	1.19939	3	0.0816848	-	-	0	-	-	-	-	Unknown significance	likely benign	-	-	Uncertain significance	-	4.95695e-06
NBD	316	G314R	G316R	ClinVar	-3.05485	1.63005	8	-0.235952	0.0476825	3	0.332573	-0.178821	0.490851	3	0.325579	-	-	0	-	-	-	-	Unknown significance	likely benign	-	-	Uncertain significance	-	-
NBD	317	P315L	P317L	Infevers	-0.547109	0.0338368	5	0.13852	0.102657	3	0.000228221	-1.02801	0.189388	3	0.0162949	-0.672925	0.179607	3	-1.91311	0.0831906	4	0.169386	Unknown significance	likely benign	NLRP3-AID-severe (CINCA/NOMID)	Uncertain significance (VUS)	-	Unknown	8.85931e-05
NBD	321	D319N	D321N	Personal contact	-1.26622	0.785364	8	0.0928941	0.0152902	3	0.332241	-1.14066	0.37341	3	0.927523	-	-	0	-	-	-	-	Unknown significance	likely benign	-	-	-	-	-
NBD	324	K322E	K324E	ClinVar	-2.71297	0.613868	8	-0.27801	0.0962978	3	0.0436079	-1.61039	0.212774	3	0.318143	-	-	0	-	-	-	-	Unknown significance	likely benign	-	-	Uncertain significance	-	3.09755e-06
NBD	325	A323V	A325V	ClinVar	-0.368559	0.18683	7	-0.00830307	0.0477024	3	0.259404	-0.0988209	0.134996	3	0.404081	-	-	0	-	-	-	-	Unknown significance	likely benign	-	-	Uncertain significance	-	1.23913e-06
NBD	326	E324K	E326K	ClinVar	-6.52638	1.03657	8	-1.49132	0.61567	3	0.0199332	-1.29212	0.318029	3	0.0155708	-	-	0	-	-	-	-	Unknown significance	likely benign	-	-	Uncertain significance	-	5.57575e-06
NBD	327	R325Q	R327Q	Infevers	-0.637755	0.105982	7	0.128234	0.0626562	3	0.00210809	-0.36988	0.170507	3	0.209144	-0.96739	0.344806	3	-3.49588	0.448548	4	2.10072e-05	Unknown significance	likely benign	UNKNOWN	Uncertain significance (VUS)	-	Unknown	1.05325e-05
NBD	327	R325W	R327W	Infevers	-0.0326664	0.19642	10	0.0896957	0.0353129	3	0.74724	0.166817	0.146115	3	0.606855	-2.12159	0.294823	3	-3.97503	0.770642	4	1.26414e-05	Unknown significance	likely benign	NLRP3-AID-moderate (MWS)	Likely benign	-	Germline	4.95621e-06
NBD	328	G326E	G328E	Infevers	0.788405	0.0265786	11	0.214198	0.0228526	3	1.64579e-07	0.857182	0.0200073	3	0.220563	-0.269133	0.316283	3	-5.11186	0.718574	4	2.01515e-09	Strongly active	ambiguous	NLRP3-AID-severe (CINCA/NOMID)	Likely pathogenic	-	Germline	-
NBD	328	G326V	G328V	ClinVar	-1.02608	0.432756	8	0.0455842	0.0221764	3	0.176645	-0.923198	0.493784	3	0.897985	-	-	0	-	-	-	-	Unknown significance	likely benign	-	-	Uncertain significance	-	2.478e-06
NBD	328	G326A	G328A	Infevers	-2.79488	1.23921	7	0.0312821	0.0712493	3	0.187268	-1.54626	1.00805	3	0.559343	-	-	0	-	-	-	-	Unknown significance	likely benign	Undefined-AID	Likely benign	Uncertain significance	Germline (heterozygous, inherited from an asymptomatic parent)	-
NBD	331	L329V	L331V	ClinVar	-0.907556	0.461042	7	0.0978737	0.0710153	3	0.205838	-0.522396	0.508506	3	0.638859	-	-	0	-	-	-	-	Unknown significance	likely benign	-	-	Uncertain significance	-	4.95597e-06
NBD	333	S331R	S333R	Infevers	0.807106	0.0295947	11	0.0961267	0.0710625	3	1.85215e-07	0.880271	0.0195823	3	0.239052	0.434926	0.139054	3	-0.11618	0.0954991	4	1.19716e-08	Strongly active	likely pathogenic	NLRP3-AID-severe (CINCA/NOMID)	Likely pathogenic	-	Unknown	-
NBD	333	S331N	S333N	Infevers	0.570907	0.0475962	8	0.15281	0.0231946	3	0.000614003	0.0947636	0.37805	3	0.0623658	-	-	0	-1.02971	0.0852898	4	6.46519e-09	Moderately active	likely benign	NLRP3-AID (CAPS undefined)	Likely pathogenic	Uncertain significance	Unknown (heterozygous)	-
NBD	334	S332N	S334N	Infevers	-1.28342	0.188342	5	0.0181218	0.0634649	3	0.00222839	-0.897086	0.38377	3	0.344193	-1.83774	0.546564	3	-2.0846	0.505299	4	0.147828	Unknown significance	ambiguous	Unclassified autoinflammatory syndrome	Uncertain significance (VUS)	-	Unknown	-
NBD	334	S332G	S334G	ClinVar	-5.24185	1.39354	8	-0.832735	0.362322	3	0.0947784	-2.7875	1.63185	3	0.355583	-	-	0	-	-	-	-	Unknown significance	likely benign	-	-	not provided	-	-
NBD	336	I334V	I336V	Infevers	0.715867	0.0515558	5	-	-	0	-	-	-	0	-	0.301128	0.128739	3	-0.736329	0.55351	4	0.0716406	Strongly active	likely benign	NLRP3-AID-severe (CINCA/NOMID)	Likely pathogenic	-	Mosaic	-
NBD	339	K337N	K339N	ClinVar	-3.17755	0.695879	8	-0.51462	0.108527	3	0.0499254	-0.375838	0.0827643	3	0.041072	-	-	0	-	-	-	-	Unknown significance	likely benign	-	-	Uncertain significance	-	6.19497e-07
NBD	343	E341K	E343K	ClinVar	-2.62721	1.17337	8	-0.489155	0.260133	3	0.309853	-0.679173	0.190369	3	0.35189	-	-	0	-	-	-	-	Unknown significance	likely benign	-	-	Uncertain significance	-	9.91304e-06
NBD	349	T347I	T349I	Infevers	0.751079	0.0622564	5	-	-	0	-	-	-	0	-	0.603916	0.0703778	3	-0.557769	0.104304	4	0.0266049	Strongly active	likely pathogenic	NLRP3-AID (CAPS undefined)	Likely pathogenic	-	Unknown (heterozygous)	-
NBD	350	T348M	T350M	Infevers	0.688749	0.0521848	5	-	-	0	-	-	-	0	-	-0.49892	0.374614	3	-3.65516	1.48832	4	0.0127711	Strongly active	likely pathogenic	NLRP3-AID-moderate (MWS)	Pathogenic	-	Germline	-
NBD	352	P350L	P352L	Infevers	-2.52288	0.32697	7	-0.204037	0.232932	3	0.00250838	-0.543178	0.569198	3	0.0049865	-2.48187	0.475522	3	-3.90325	0.827379	4	0.0967955	Unknown significance	ambiguous	CAPS undefined	Unsolved	-	Unknown	-
NBD	353	V351L(G>C)	V353L(G>C)	Infevers	0.72577	0.0520684	5	-	-	0	-	-	-	0	-	0.166205	0.157603	3	-0.184546	0.284283	4	0.00936916	Strongly active	likely benign	NLRP3-AID-severe (CINCA/NOMID)	Likely pathogenic	-	Germline	-
NBD	353	V351M	V353M	Infevers	0.717913	0.0403489	5	-	-	0	-	-	-	0	-	0.126265	0.212308	3	0.0943027	0.172284	4	0.00556898	Strongly active	likely benign	NLRP3-AID-severe (CINCA/NOMID)	Likely pathogenic	-	Germline	-
NBD	353	V351L(G>T)	V353L(G>T)	Infevers	0.713728	0.0516262	5	-	-	0	-	-	-	0	-	0.245458	0.155949	3	-0.0549672	0.158795	4	0.00142783	Strongly active	likely benign	NLRP3-AID (CAPS undefined)	Likely pathogenic	-	Unknown	-
NBD	354	A352S	A354S	Infevers	0.735627	0.0597451	5	-	-	0	-	-	-	0	-	0.424224	0.105129	3	-0.529367	0.303834	4	0.00250024	Strongly active	likely benign	NLRP3-AID-moderate (MWS)	Likely pathogenic	-	Unknown (heterozygous, de novo)	-
NBD	354	A352T	A354T	Infevers	0.721927	0.0602955	5	-	-	0	-	-	-	0	-	0.0983211	0.513318	3	-1.78919	0.567811	4	0.00158564	Strongly active	ambiguous	NLRP3-AID-severe (CINCA/NOMID)	Likely pathogenic	-	Mosaic	-
NBD	354	A352V	A354V	Infevers	0.690091	0.0553574	5	-	-	0	-	-	-	0	-	-0.162347	0.257588	3	-3.26931	0.394143	4	9.77063e-06	Strongly active	likely pathogenic	NLRP3-AID-moderate (MWS)	Pathogenic	-	Germline	-
NBD	355	L353P	L355P	Infevers	0.512752	0.0541136	10	0.0788196	0.195108	3	0.00980086	0.902832	0.0153279	6	0.000158573	0.639233	0.0550385	3	0.250233	0.0901451	4	0.0304499	Moderately active	likely pathogenic	NLRP3-AID-mild (FCAS)	Likely pathogenic	-	Germline	-
NBD	356	E354D	E356D	Infevers	0.733481	0.0482426	5	-	-	0	-	-	-	0	-	0.447726	0.122631	3	0.233172	0.0925004	4	0.00138689	Strongly active	likely benign	NLRP3-AID-severe (CINCA/NOMID)	Likely pathogenic	-	Germline	-
NBD	357	K355N	K357N	Infevers	0.754999	0.0527906	5	-	-	0	-	-	-	0	-	0.676157	0.145675	3	-0.286041	0.196388	4	0.000733986	Strongly active	ambiguous	NLRP3-AID-severe (CINCA/NOMID)	Likely pathogenic	-	Mosaic	-
NBD	357	K355T	K357T	Infevers	0.736371	0.056527	5	-	-	0	-	-	-	0	-	0.255685	0.330896	3	-0.0372244	0.130036	4	0.000595412	Strongly active	ambiguous	NLRP3-AID-moderate (MWS)	Likely pathogenic	-	Mosaic	-
NBD	357	K355R	K357R	ClinVar	0.648056	0.0498311	8	0.156549	0.033882	3	0.000293856	0.76373	0.024997	3	0.208011	-	-	0	-0.800895	0.250019	4	1.26467e-05	Moderately active	likely benign	-	-	Uncertain significance	-	-
NBD	360	H358R	H360R	Infevers	0.745839	0.040194	5	-	-	0	-	-	-	0	-	0.373494	0.121249	3	0.276817	0.0641711	4	0.000343464	Strongly active	likely benign	NLRP3-AID-severe (CINCA/NOMID)	Likely pathogenic	-	Germline	-
NBD	361	L359V	L361V	Infevers	0.725124	0.0565891	5	-	-	0	-	-	-	0	-	0.223521	0.207345	3	-0.303662	0.116846	4	6.17767e-05	Strongly active	likely benign	NLRP3-AID (CAPS undefined)	Likely pathogenic	-	Germline	-
NBD	361	L359W	L361W	Infevers	0.690243	0.0577398	6	-	-	0	-	-	-	0	-	0.414207	0.130047	3	-0.655102	0.200147	4	5.55688e-05	Strongly active	likely benign	NLRP3-AID-severe (CINCA/NOMID)	Likely pathogenic	-	Unknown (heterozygous, de novo)	-
NBD	362	L360Q	L362Q	ClinVar	-3.6693	1.29233	8	0.13265	0.0310367	3	0.115483	-1.65232	0.978552	3	0.393055	-	-	0	-	-	-	-	Unknown significance	likely pathogenic	-	-	Conflicting interpretations of pathogenicity	-	6.56717e-05
NBD	366	R364W	R366W	ClinVar	-9.17098	1.20772	8	-12.3291	1.37448	3	0.180709	-4.60091	1.27963	3	0.0633416	-	-	0	-	-	-	-	Unknown significance	likely benign	-	-	Uncertain significance	-	4.33689e-06
NBD	367	H365Y	H367Y	ClinVar	-0.358193	0.191966	8	-0.171497	0.0632707	2	0.654966	-0.179633	0.124353	3	0.60308	-	-	0	-	-	-	-	Unknown significance	likely benign	-	-	Uncertain significance	-	-
NBD	370	I368L	I370L	ClinVar	-4.15043	1.40626	8	-0.0115409	0.0231073	3	0.115341	-6.06656	3.13167	3	0.530688	-	-	0	-	-	-	-	Unknown significance	likely benign	-	-	Uncertain significance	-	1.79672e-05
NBD	371	L369M	L371M	Infevers	-0.0551203	0.0962538	12	0.0160386	0.100521	3	0.731337	-0.186699	0.194274	3	0.552072	0.158853	0.0944756	3	-3.36776	2.53429	4	0.0293543	Unknown significance	likely benign	Atypical CAPS	Uncertain significance (VUS)	-	Unknown	-
HD1	376	A374D	A376D	Infevers	0.715633	0.048186	6	-	-	0	-	-	-	0	-	0.558193	0.0556667	2	-0.285656	0.259145	4	0.00156368	Strongly active	likely benign	NLRP3-AID-severe (CINCA/NOMID)	Likely pathogenic	-	Unknown	-
HD1	377	K375E	K377E	Infevers	-0.256966	0.1466	10	0.00667605	0.206178	3	0.388552	-0.288398	0.0788238	6	0.893918	0.101607	0.0941724	3	-0.0326208	0.108523	4	0.379819	Unknown significance	likely benign	NLRP3-AID-mild (FCAS)	Uncertain significance (VUS)	-	Unknown	-
HD1	380	E378K	E380K	Infevers	0.0811934	0.159471	7	0.0317936	0.0680071	3	0.85145	-0.283931	0.178819	3	0.219159	-1.03805	0.227693	3	-4.83834	1.49476	4	0.00157846	Unknown significance	likely benign	Juvenile Idiopathic Arthritis	Uncertain significance (VUS)	-	Unknown	7.43442e-06
HD1	387	S385P	S387P	ClinVar	-0.0476874	0.0694955	8	-0.0664224	0.0766697	3	0.88396	-0.669503	0.480486	3	0.060878	-	-	0	-	-	-	-	Unknown significance	likely benign	-	-	Uncertain significance	-	1.85845e-06
HD1	387	S385A	S387A	ClinVar	-0.41101	0.175987	8	0.0192749	0.0294094	3	0.182182	0.0180062	0.0387984	3	0.183786	-	-	0	-	-	-	-	Unknown significance	likely benign	-	-	Uncertain significance	-	2.47793e-06
HD1	388	D386E	D388E	ClinVar	-0.605007	0.459297	8	0.0526149	0.0285339	3	0.418591	-1.72553	0.641742	3	0.221424	-	-	0	-	-	-	-	Unknown significance	likely benign	-	-	Uncertain significance	-	3.09765e-06
HD1	389	E387K	E389K	ClinVar	-0.435672	0.121225	8	0.0381524	0.058302	3	0.0480589	-0.259658	0.301672	3	0.521735	-	-	0	-	-	-	-	Unknown significance	likely benign	-	-	Uncertain significance	-	1.23899e-06
HD1	394	A392E	A394E	ClinVar	-0.704497	0.388399	8	0.0579247	0.0368272	3	0.275186	-0.53818	0.327527	3	0.812381	-	-	0	-	-	-	-	Unknown significance	likely benign	-	-	Uncertain significance	-	1.85845e-06
HD1	395	A393G	A395G	ClinVar	-2.5397	0.941356	7	0.120864	0.0551658	3	0.111737	-0.777769	0.489657	3	0.278908	-	-	0	-	-	-	-	Unknown significance	ambiguous	-	-	Uncertain significance	-	1.23896e-06
HD1	397	S395G	S397G	ClinVar	-0.401668	0.148635	8	0.0136181	0.0438428	3	0.133999	-0.105128	0.211035	3	0.311897	-	-	0	-	-	-	-	Unknown significance	likely benign	-	-	Uncertain significance	-	4.95583e-06
HD1	398	L396V	L398V	ClinVar	-0.73382	0.389798	8	-0.636038	0.155527	3	0.886147	0.0612785	0.390533	3	0.280675	-	-	0	-	-	-	-	Unknown significance	likely benign	-	-	Uncertain significance	-	1.85857e-06
HD1	399	I397T	I399T	ClinVar	-0.622583	0.36852	8	0.147876	0.0421134	3	0.247338	-0.422504	0.657072	3	0.78754	-	-	0	-	-	-	-	Unknown significance	ambiguous	-	-	Uncertain significance	-	-
HD1	402	N400Y	N402Y	Personal contact	0.656448	0.0504618	8	0.15313	0.0252803	3	0.000250395	0.836088	0.00699741	3	0.0645018	-	-	0	-3.80645	0.888797	4	2.23712e-05	Strongly active	likely pathogenic	-	-	-	-	-
HD1	403	E401K	E403K	ClinVar	-0.347946	0.115811	8	-0.976574	0.145148	3	0.0156072	-0.658945	0.321636	3	0.269517	-	-	0	-	-	-	-	Unknown significance	likely benign	-	-	Uncertain significance	-	1.23896e-06
HD1	407	T405P	T407P	Infevers	0.71335	0.0476572	6	-	-	0	-	-	-	0	-	0.166218	0.155766	3	-2.29834	1.2827	4	0.0180131	Strongly active	ambiguous	NLRP3-AID-severe (CINCA/NOMID)	Likely pathogenic	-	Germline	-
HD1	408	M406V	M408V	Infevers	0.756077	0.0507454	6	-	-	0	-	-	-	0	-	0.703515	0.0798089	3	-3.20379	2.95467	4	0.128596	Strongly active	likely benign	NLRP3-AID-severe (CINCA/NOMID)	Likely pathogenic	-	Mosaic	-
HD1	408	M406I	M408I	Infevers	0.71607	0.0531003	6	-	-	0	-	-	-	0	-	0.448551	0.13919	3	-2.4832	2.69768	4	0.172162	Strongly active	likely pathogenic	NLRP3-AID-severe (CINCA/NOMID)	Likely pathogenic	-	Germline	-
HD1	408	M406T	M408T	Infevers	0.714519	0.0492424	6	-	-	0	-	-	-	0	-	0.494622	0.0855613	3	-3.08683	0.775189	4	0.000267539	Strongly active	ambiguous	NLRP3-AID-severe (CINCA/NOMID)	Uncertain significance (VUS)	-	Unknown	-
HD1	410	F408S	F410S	Infevers	0.197902	0.0971664	6	-1.73655	1.36449	3	0.0697742	-0.00470454	0.0616643	3	0.212918	0.0723598	0.137312	3	-1.45456	1.32738	4	0.156389	Unknown significance	likely benign	NLRP3-AID-severe (CINCA/NOMID)	Likely pathogenic	-	Unknown (heterozygous, de novo)	-
HD1	413	L411V	L413V	Infevers	-0.189625	0.200485	6	-0.383969	0.400095	3	0.63639	0.848793	0.0253529	6	0.000901668	-0.0964775	0.554929	3	-2.70886	0.109974	4	0.069527	Unknown significance	likely benign	CAPS	Likely pathogenic	-	Unknown	-
HD1	413	L411M	L413M	Infevers	0.738108	0.0480472	6	-	-	0	-	-	-	0	-	0.311507	0.116263	3	-3.29238	2.67959	4	0.11613	Strongly active	likely benign	NLRP3-AID-severe (CINCA/NOMID)	Likely pathogenic	-	Unknown	-
HD1	413	L411F	L413F	Infevers	0.777374	0.0437856	11	0.0891511	0.0640836	3	6.83856e-06	0.91054	0.0115731	3	0.149674	0.330697	0.224698	3	-1.43747	0.536427	4	7.52951e-06	Strongly active	-	NLRP3-AID-moderate (MWS)	Likely pathogenic	-	Mosaic	-
HD1	416	W414L	W416L	Infevers	0.626849	0.0412724	6	-	-	0	-	-	-	0	-	-0.193481	0.0819271	3	-1.22426	0.414891	4	0.000525307	Moderately active	likely pathogenic	NLRP3-AID-moderate (MWS)	Likely pathogenic	-	Unknown	-
HD1	418	V416L	V418L	ClinVar	-0.89883	0.205476	8	-1.92594	0.130289	3	0.0176462	-0.907443	0.412679	3	0.983904	-	-	0	-	-	-	-	Unknown significance	ambiguous	-	-	Uncertain significance	-	-
HD1	418	V416M	V418M	ClinVar	-2.36093	0.262455	8	-3.91283	0.586775	3	0.0198639	-0.417074	0.145105	3	0.00194548	-	-	0	-	-	-	-	Unknown significance	ambiguous	-	-	Uncertain significance	-	5.57593e-06
HD1	427	E425A	E427A	ClinVar	-1.18154	0.288839	8	-0.0480888	0.0535985	3	0.0455267	-0.812244	0.582396	3	0.543172	-	-	0	-	-	-	-	Unknown significance	likely benign	-	-	Uncertain significance	-	1.2391e-06
WHD	435	T433I	T435I	Infevers	0.752405	0.047825	6	-	-	0	-	-	-	0	-	0.572011	0.110952	3	-0.198709	0.169213	4	0.000189869	Strongly active	likely benign	NLRP3-AID-severe (CINCA/NOMID)	Likely pathogenic	-	Mosaic	-
WHD	435	T433A	T435A	ClinVar	0.206417	0.06389	8	0.125171	0.0148922	3	0.471925	-0.218258	0.380206	3	0.105789	-	-	0	-1.07216	0.167884	4	5.22019e-06	Unknown significance	likely benign	-	-	Uncertain significance	-	-
WHD	437	K435N(G>C)	K437N(G>C)	ClinVar	0.703273	0.0594158	8	0.161591	0.0312942	3	0.000480922	0.656949	0.226906	3	0.779566	-	-	0	-0.984975	0.233888	4	2.70643e-06	Strongly active	likely pathogenic	-	-	Uncertain significance	-	-
WHD	437	K435E	K437E	Infevers	0.757806	0.0455327	6	-	-	0	-	-	-	0	-	0.609408	0.0878351	3	-1.89028	1.8368	4	0.105894	Strongly active	likely benign	Schnitzler's syndrome	Pathogenic	-	Mosaic	-
WHD	437	K435N(G>T)	K437N(G>T)	Infevers	0.734072	0.0514015	6	-	-	0	-	-	-	0	-	0.629966	0.0823242	3	-0.0112336	0.355933	4	0.0325049	Strongly active	likely pathogenic	NLRP3-AID (CAPS undefined)	Likely pathogenic	-	Unknown	-
WHD	438	T436N	T438N	Infevers	0.753747	0.0495264	6	-	-	0	-	-	-	0	-	0.214889	0.226785	3	-0.698775	0.653283	4	0.0234699	Strongly active	ambiguous	NLRP3-AID-severe (CINCA/NOMID)	Likely pathogenic	-	Germline	-
WHD	438	T436P	T438P	Infevers	0.742299	0.0576371	6	-	-	0	-	-	-	0	-	0.777588	0.0627405	3	0.838649	0.04878	4	0.272255	Strongly active	likely pathogenic	NLRP3-AID-severe (CINCA/NOMID)	Likely pathogenic	-	Germline	-
WHD	438	T436I	T438I	Infevers	0.729744	0.0771564	6	-	-	0	-	-	-	0	-	0.742117	0.0582122	3	0.681543	0.103217	4	0.712742	Strongly active	likely pathogenic	NLRP3-AID-severe (CINCA/NOMID) Mild	Pathogenic	-	Germline	6.2005e-07
WHD	438	T436A	T438A	Infevers	0.730655	0.0461094	6	-	-	0	-	0.873332	0.0212536	3	0.0771829	0.316365	0.112282	3	-2.52239	0.641885	4	0.000216042	Strongly active	likely pathogenic	NLRP3-AID-mild (FCAS)	Likely pathogenic	-	Germline	-
WHD	438	T436del	T438del	Infevers	0.769151	0.0385221	12	0.18618	0.0422602	3	7.32425e-06	0.916406	0.0115967	3	0.0864652	0.530875	0.0831703	3	-0.968906	0.837445	4	0.00180859	Strongly active	-	NLRP3-AID-severe (CINCA/NOMID)	Likely pathogenic	-	Unknown	-
WHD	440	T438del	T440del	ClinVar	0.740618	0.0268078	9	0.105495	0.0396413	4	4.36768e-08	0.904075	0.0160442	3	0.00725735	-	-	0	-3.59052	0.674187	4	6.14015e-07	Strongly active	-	-	-	not provided	-	-
WHD	441	A439V	A441V	Infevers	0.631476	0.0675151	5	-	-	0	-	0.84841	0.0222949	3	0.0554178	-0.280746	0.158215	3	-4.1357	0.617996	4	0.0398734	Moderately active	ambiguous	NLRP3-AID-mild (FCAS)	Pathogenic	-	Germline	1.86042e-06
WHD	441	A439P	A441P	Infevers	0.804012	0.0438142	5	-	-	0	-	-	-	0	-	0.784032	0.0520526	3	0.629453	0.117321	4	0.17086	Strongly active	likely pathogenic	NLRP3-AID-severe (CINCA/NOMID)	Likely pathogenic	-	Mosaic	-
WHD	441	A439T	A441T	Infevers	0.710317	0.0400338	6	-	-	0	-	-	-	0	-	-0.374223	0.204846	3	-0.637716	0.606612	4	0.13623	Strongly active	likely benign	NLRP3-AID-moderate (MWS)	Likely pathogenic	-	Germline	-
WHD	443	Y441C	Y443C	ClinVar	0.71593	0.0589563	8	0.206147	0.0257559	3	0.000673066	0.656646	0.227409	3	0.720155	-	-	0	0.896158	0.00359154	4	0.0611774	Strongly active	ambiguous	-	-	Likely pathogenic	-	-
WHD	443	Y441H	Y443H	Infevers	0.743456	0.0488727	6	-	-	0	-	-	-	0	-	0.637449	0.0523426	3	-1.1973	1.16212	4	0.0681106	Strongly active	likely pathogenic	NLRP3-AID-moderate (MWS) Muckle-Wells and NOMID/CINCA overlap	Uncertain significance (VUS)	-	Unknown	-
WHD	444	V442I	V444I	Infevers	-0.393458	0.137106	8	-0.176029	0.0472123	3	0.375094	-0.154606	0.0401579	3	0.331281	-	-	0	-	-	-	-	Unknown significance	likely benign	NLRP3-AID-moderate (MWS)	Uncertain significance (VUS)	Uncertain significance	Unknown (heterozygous)	1.30276e-05
WHD	445	F443L	F445L	Infevers	0.761824	0.0309883	12	0.128544	0.0293417	3	2.44325e-07	0.798144	0.0371248	3	0.590244	0.38256	0.129531	3	-1.77096	1.72264	4	0.0157754	Strongly active	likely pathogenic	NLRP3-AID-severe (CINCA/NOMID)	Likely pathogenic	-	Unknown	-
WHD	446	F444V	F446V	Infevers	0.808195	0.0353235	12	0.085004	0.0509981	3	3.20052e-07	0.908014	0.0127026	3	0.193936	0.520993	0.117403	3	-1.47494	0.558332	4	2.93549e-06	Strongly active	likely pathogenic	NLRP3-AID-severe (CINCA/NOMID) Recurrent fever	Pathogenic	-	Unknown	-
WHD	447	L445F	L447F	ClinVar	-1.13164	0.362341	8	0.0848559	0.0315867	3	0.078142	-0.626425	0.322395	3	0.448337	-	-	0	-	-	-	-	Unknown significance	likely benign	-	-	Uncertain significance	-	3.10303e-05
WHD	454	R452Q	R454Q	ClinVar	-0.356357	0.127234	8	-0.807547	0.217782	3	0.100188	-0.306799	0.136635	3	0.832598	-	-	0	-	-	-	-	Unknown significance	likely benign	-	-	Uncertain significance	-	9.94314e-06
WHD	456	G454E	G456E	Infevers	-0.0164926	0.0626946	12	0.135644	0.112449	3	0.290472	-0.118248	0.0218657	3	0.445447	0.0645574	0.0514501	2	-0.902842	0.742424	4	0.0494485	Unknown significance	likely benign	UNKNOWN	Not classified	-	Unknown	5.90562e-05
WHD	457	S455R	S457R	ClinVar	-0.373526	0.206405	7	0.0909033	0.0297305	3	0.193108	-0.487074	0.34615	3	0.776341	-	-	0	-	-	-	-	Unknown significance	likely benign	-	-	Uncertain significance	-	1.86515e-06
WHD	457	S455N	S457N	ClinVar	-0.862571	0.358787	8	0.00878291	0.0663764	3	0.184976	-0.595635	0.45667	3	0.693746	-	-	0	-	-	-	-	Unknown significance	likely benign	-	-	Uncertain significance	-	1.24326e-06
WHD	459	E457D	E459D	ClinVar	-1.37051	0.67991	7	-0.141111	0.103223	3	0.286591	-0.416733	0.235596	3	0.404672	-	-	0	-	-	-	-	Unknown significance	likely benign	-	-	Conflicting interpretations of pathogenicity	-	1.86533e-05
WHD	460	H458Q	H460Q	ClinVar	-0.76867	0.427355	8	-0.016576	0.06818	3	0.325161	-0.216075	0.120814	3	0.465313	-	-	0	-	-	-	-	Unknown significance	likely benign	-	-	Uncertain significance	-	1.18167e-05
WHD	461	G459C	G461C	Infevers	-0.52659	0.278448	11	0.18574	0.0131531	3	0.218958	-0.246328	0.0403141	3	0.619231	-0.348319	0.202633	3	-1.21558	0.315282	4	0.0741029	Unknown significance	likely benign	Undefined-AID	Not classified	-	Unknown	1.24374e-06
WHD	461	G459A	G461A	ClinVar	-0.146891	0.114183	8	0.0804095	0.0470668	3	0.27274	-0.67105	0.166497	3	0.036565	-	-	0	-	-	-	-	Unknown significance	likely benign	-	-	Uncertain significance	-	4.97517e-06
WHD	463	C461Y	C463Y	ClinVar	-0.505394	0.121568	8	-0.475874	0.0873579	3	0.891761	-0.172041	0.12067	3	0.156913	-	-	0	-	-	-	-	Unknown significance	likely benign	-	-	Uncertain significance	-	3.10959e-06
WHD	464	A462T	A464T	ClinVar	-0.357014	0.182388	8	-0.0977402	0.0545667	3	0.423848	-0.473463	0.239143	3	0.736256	-	-	0	-	-	-	-	Unknown significance	likely benign	-	-	Uncertain significance	-	3.10974e-06
WHD	465	H463Y	H465Y	ClinVar	-2.08007	0.756696	6	-0.17023	0.0847653	3	0.12874	-0.139259	0.312371	2	0.211922	-	-	0	-	-	-	-	Unknown significance	likely benign	-	-	Uncertain significance	-	1.24371e-06
WHD	466	L464I	L466I	ClinVar	-0.987476	0.399851	7	0.0325204	0.0421971	3	0.14561	0.0101039	0.0374692	2	0.244647	-	-	0	-	-	-	-	Unknown significance	likely benign	-	-	Uncertain significance	-	3.73149e-06
WHD	470	C468R	C470R	ClinVar	-9.18275	1.51893	8	-15.8597	3.36801	3	0.0644195	-4.76729	0.927924	3	0.125689	-	-	0	-	-	-	-	Unknown significance	likely pathogenic	-	-	Uncertain significance	-	1.24357e-06
WHD	471	S469F	S471F	ClinVar	-7.12579	1.01449	8	-7.88371	1.58303	3	0.702769	-1.4881	0.461509	3	0.00992038	-	-	0	-	-	-	-	Unknown significance	likely benign	-	-	Uncertain significance	-	-
WHD	479	N477K	N479K	Infevers	0.808683	0.0299989	12	0.31232	0.0172455	3	2.28415e-06	0.875866	0.00542848	3	0.296364	0.382364	0.106049	3	-1.20891	0.477452	4	2.00933e-06	Strongly active	likely benign	NLRP3-AID-severe (CINCA/NOMID)	Likely pathogenic	-	Germline	-
WHD	481	K479N	K481N	ClinVar	-5.75802	1.98591	8	-0.0629772	0.0787819	3	0.123734	-1.01571	0.612491	3	0.193037	-	-	0	-	-	-	-	Unknown significance	likely pathogenic	-	-	Uncertain significance	-	1.8632e-06
WHD	482	I480F	I482F	Infevers	0.800365	0.0255637	12	0.215412	0.060662	3	1.95969e-07	0.853237	0.0121598	3	0.335379	0.33422	0.144742	3	-2.72311	2.65026	4	0.0261662	Strongly active	ambiguous	NLRP3-AID-severe (CINCA/NOMID) NLRP3-AID-moderate (MWS)	Likely pathogenic	-	Germline	-
WHD	488	D486N	D488N	ClinVar	-5.28856	1.75145	8	-3.64414	1.61891	3	0.607509	-2.34064	1.05644	3	0.353723	-	-	0	-	-	-	-	Unknown significance	likely benign	-	-	Uncertain significance	-	-
WHD	490	R488K	R490K	Infevers	0.0298959	0.0902523	11	0.0707704	0.0703514	3	0.825047	-0.46704	0.398888	6	0.329987	-0.0562027	0.114968	3	-0.367179	0.146097	4	0.0397931	Unknown significance	likely benign	NLRP3-AID-mild (FCAS)	Uncertain significance (VUS)	-	Unknown	0.000984801
WHD	490	R488W	R490W	ClinVar	-0.185542	0.142164	8	-0.0115922	0.0686623	3	0.492345	-0.171338	0.0571078	3	0.954504	-	-	0	-	-	-	-	Unknown significance	likely benign	-	-	Uncertain significance	-	1.86047e-06
WHD	491	N489K	N491K	ClinVar	0.00301255	0.0774166	8	-0.0114952	0.0316776	3	0.914833	-0.157418	0.0632699	3	0.266198	-	-	0	-	-	-	-	Unknown significance	likely benign	-	-	Uncertain significance	-	-
WHD	495	Q493R	Q495R	ClinVar	-0.591501	0.210436	8	-0.63844	0.11556	3	0.899424	-0.519916	0.170618	3	0.849956	-	-	0	-	-	-	-	Unknown significance	likely benign	-	-	Uncertain significance	-	6.19771e-07
WHD	497	A495V	A497V	Infevers	-0.00524013	0.0696153	12	0.148899	0.0318104	3	0.303481	-0.0966702	0.172071	3	0.581769	-0.026231	0.180985	3	-0.451092	0.433206	4	0.111388	Unknown significance	likely benign	NLRP3-AID-moderate (MWS)	Uncertain significance (VUS)	-	Unknown	6.81773e-06
WHD	498	D496N	D498N	ClinVar	-0.636725	0.260213	7	0.076205	0.030286	3	0.121675	-0.529798	0.414292	3	0.829365	-	-	0	-	-	-	-	Unknown significance	likely benign	-	-	Uncertain significance	-	6.19657e-07
WHD	498	D496V	D498V	ClinVar	-9.4047	3.25498	8	-2.71469	2.16873	3	0.26482	-3.05987	1.24344	3	0.281606	-	-	0	-	-	-	-	Unknown significance	likely benign	-	-	Uncertain significance	-	-
WHD	500	S498C	S500C	ClinVar	-1.95027	0.444841	8	-1.08243	0.46449	3	0.302723	-0.287862	0.0137697	3	0.0541953	-	-	0	-	-	-	-	Unknown significance	likely benign	-	-	Uncertain significance	-	-
WHD	504	R502G	R504G	ClinVar	-0.978931	0.468797	8	0.0101342	0.059799	3	0.243438	-0.492284	0.065277	2	0.633149	-	-	0	-	-	-	-	Unknown significance	likely benign	-	-	Uncertain significance	-	2.47832e-06
WHD	509	Q507R	Q509R	ClinVar	-0.134594	0.0847966	8	-0.833867	0.0373762	3	0.000929815	-0.828043	0.00434527	2	0.00448389	-	-	0	-	-	-	-	Unknown significance	likely benign	-	-	Uncertain significance	-	6.1955e-07
WHD	519	S517R	S519R	ClinVar	-3.02154	0.580418	8	-7.60006	2.18307	3	0.0163525	-0.451481	0.0893953	3	0.0278696	-	-	0	-	-	-	-	Unknown significance	likely pathogenic	-	-	Uncertain significance	-	5.57588e-06
WHD	520	F518L	F520L	ClinVar	-5.56006	0.579799	8	-7.08303	2.54801	3	0.397731	-1.6264	0.851683	3	0.00556557	-	-	0	-	-	-	-	Unknown significance	likely pathogenic	-	-	Uncertain significance	-	-
WHD	521	I519T	I521T	Infevers	0.271765	0.0379184	12	-0.00978929	0.0356901	3	0.00362941	0.049331	0.253169	3	0.125091	0.395587	0.159772	3	0.213832	0.0843365	3	0.513873	Unknown significance	ambiguous	PFAPA PFAPA-like	Not classified	-	Unknown	-
WHD	523	M521T	M523T	Infevers	0.67351	0.0269702	6	-	-	0	-	-	-	0	-	0.00467232	0.222529	3	-0.413198	0.0320247	4	5.50654e-09	Strongly active	ambiguous	NLRP3-AID-moderate (MWS)	Uncertain significance (VUS)	-	Unknown	-
WHD	523	M521L(A>T)	M523L(A>T)	ClinVar	0.0121085	0.0778583	8	-0.711786	0.426096	3	0.0250579	-0.0580011	0.0926493	3	0.631196	-	-	0	-	-	-	-	Unknown significance	likely benign	-	-	Likely pathogenic	-	-
WHD	523	M521L(A>C)	M523L(A>C)	ClinVar	-0.459427	0.210038	8	-0.203548	0.133359	3	0.497875	-0.698342	0.264483	3	0.548904	-	-	0	-	-	-	-	Unknown significance	likely benign	-	-	Likely pathogenic	-	-
WHD	523	M521K	M523K	ClinVar	0.681134	0.0561387	8	0.129863	0.0526539	3	0.000352425	0.842416	0.00993899	3	0.123662	-	-	0	-0.828647	0.108925	4	7.7328e-08	Strongly active	ambiguous	-	-	Likely pathogenic	-	-
WHD	524	T522S(C>G)	T524S(C>G)	Personal contact	0.694002	0.0626424	8	0.12974	0.0525514	3	0.000608383	0.277829	0.562047	3	0.236601	-	-	0	-1.19086	0.137207	4	4.59117e-08	Strongly active	likely benign	-	-	-	-	-
WHD	524	T522S(A>T)	T524S(A>T)	Personal contact	0.735791	0.0467261	7	0.104775	0.055707	3	5.30039e-05	0.851396	0.00188573	3	0.156313	-	-	0	-0.712745	0.221495	4	1.48852e-05	Strongly active	likely benign	-	-	-	-	-
WHD	525	F523L(C>G)	F525L(C>G)	Infevers	0.786785	0.0428352	6	-	-	0	-	-	-	0	-	0.0310376	0.253458	3	-0.574593	0.504436	4	0.00959322	Strongly active	likely pathogenic	NLRP3-AID-severe (CINCA/NOMID) Schnitzler's syndrome	Likely pathogenic	-	Germline & Mosaic	-
WHD	525	F523L(C>A)	F525L(C>A)	Infevers	0.771186	0.0495076	6	-	-	0	-	-	-	0	-	0.291517	0.0570912	3	-0.294039	0.519415	4	0.133628	Strongly active	likely pathogenic	NLRP3-AID-severe (CINCA/NOMID)	Likely pathogenic	-	Germline & Mosaic	-
WHD	525	F523Y	F525Y	Infevers	0.727092	0.0655599	6	-	-	0	-	-	-	0	-	0.075271	0.118578	3	-0.909231	0.385642	4	0.000839484	Strongly active	likely pathogenic	NLRP3-AID-severe (CINCA/NOMID)	Likely pathogenic	-	Unknown	-
WHD	525	F523C	F525C	Infevers	0.712422	0.0461049	6	-	-	0	-	-	-	0	-	0.307255	0.314058	3	-3.45668	1.7449	4	0.0774328	Strongly active	likely pathogenic	NLRP3-AID-moderate (MWS)	Pathogenic	-	Germline	-
WHD	527	E525K	E527K	Infevers	0.662709	0.0581225	6	-	-	0	-	0.875919	0.0250354	3	0.0434219	0.107399	0.133143	3	-1.6818	0.582246	4	0.00101278	Strongly active	likely pathogenic	NLRP3-AID-mild (FCAS)	Likely pathogenic	-	Germline	-
WHD	527	E525V	E527V	Infevers	0.736141	0.0545385	6	-	-	0	-	-	-	0	-	0.650243	0.0783635	3	0.829876	0.0477335	4	0.263383	Strongly active	likely pathogenic	NLRP3-AID-severe (CINCA/NOMID)	Likely pathogenic	-	Unknown	-
WHD	532	M530V	M532V	ClinVar	-2.75266	2.18232	7	-0.776005	0.268189	3	0.582882	0.544339	0.259156	3	0.367761	-	-	0	-	-	-	-	Unknown significance	likely benign	-	-	Uncertain significance	-	7.43452e-06
WHD	540	K538E	K540E	ClinVar	-0.105797	0.0823746	8	-0.331814	0.0330409	3	0.141658	-0.114943	0.0388716	3	0.949617	-	-	0	-	-	-	-	Unknown significance	likely benign	-	-	Uncertain significance	-	4.33662e-06
HD2	544	T542M	T544M	Infevers	0.0475191	0.0643535	12	0.0265152	0.0570449	3	0.878493	-0.239732	0.351916	3	0.181198	0.143461	0.060612	3	-0.250217	0.35455	4	0.199703	Unknown significance	likely benign	CAPS	Uncertain significance (VUS)	-	Unknown	4.83265e-05
HD2	546	V544I	V546I	Infevers	0.0738398	0.0527693	12	-0.0750864	0.175868	3	0.283604	-0.0668209	0.0898684	3	0.244825	0.0125047	0.209589	3	-0.581826	0.285353	4	0.00255122	Unknown significance	likely benign	Undefined-AID	Not classified	-	Unknown	1.98243e-05
HD2	546	V544L	V546L	ClinVar	-0.172228	0.128208	8	-0.0853349	0.0962807	3	0.705796	-0.0635653	0.12739	3	0.644543	-	-	0	-	-	-	-	Unknown significance	likely benign	-	-	Uncertain significance	-	-
HD2	547	P545A	P547A	ClinVar	-0.167362	0.11713	8	-0.126049	0.132624	3	0.849083	-0.306917	0.152683	3	0.532594	-	-	0	-	-	-	-	Unknown significance	likely benign	-	-	Uncertain significance	-	9.91239e-06
HD2	549	S547C	S549C	ClinVar	-0.214153	0.155206	8	-0.09544	0.0558185	3	0.663478	-1.02438	0.459347	3	0.0535426	-	-	0	-	-	-	-	Unknown significance	likely benign	-	-	Conflicting interpretations of pathogenicity	-	0.000174087
HD2	550	R548C	R550C	Infevers	-0.0588155	0.075413	12	0.0684793	0.0569013	3	0.432392	-0.151021	0.0617591	3	0.568192	0.427479	0.278159	3	-0.387452	0.323565	4	0.0631725	Unknown significance	likely benign	CAPS	Unsolved	-	Unknown	2.3544e-05
HD2	550	R548H	R550H	ClinVar	-0.487934	0.199042	8	-0.0479452	0.0680977	3	0.225628	-0.521824	0.289561	3	0.929464	-	-	0	-	-	-	-	Unknown significance	likely benign	-	-	Uncertain significance	-	1.42501e-05
HD2	551	L549V	L551V	ClinVar	-0.302009	0.135927	8	-0.0527927	0.0497059	3	0.309078	-0.121767	0.122055	3	0.470488	-	-	0	-	-	-	-	Unknown significance	likely benign	-	-	Uncertain significance	-	-
HD2	556	R554Q	R556Q	ClinVar	-0.332052	0.100152	8	0.0756968	0.0648638	3	0.0427103	-0.449897	0.534708	3	0.737254	-	-	0	-	-	-	-	Unknown significance	likely benign	-	-	not provided	-	3.71991e-06
HD2	556	R554*	R556*	Infevers	-1.77927	0.583029	9	-4.15275	3.33029	3	0.265279	-0.767877	0.152047	3	0.256169	-0.326502	0.392096	3	-3.87609	0.896262	4	0.0730948	Unknown significance	-	FMF atypical Triggered by exposure to cold	Likely pathogenic	-	Unknown	-
HD2	558	V556M	V558M	ClinVar	-2.26741	0.410735	7	-1.01868	0.227947	3	0.096629	-0.387907	0.0723125	3	0.0202704	-	-	0	-	-	-	-	Unknown significance	likely benign	-	-	Uncertain significance	-	1.54889e-05
HD2	559	T557A	T559A	Infevers	-0.148137	0.105531	11	0.0594809	0.103676	3	0.350059	-0.451218	0.0690372	3	0.175539	0.00905966	0.329895	3	-0.663458	0.547112	4	0.170778	Unknown significance	likely benign	Recurrent Fever	Uncertain significance (VUS)	-	Unknown	2.47803e-06
HD2	562	L560del	L562del	ClinVar	-5.52378	1.00191	9	-15.1229	1.94808	4	0.000486124	-2.11498	0.449275	3	0.0886149	-	-	0	-	-	-	-	Unknown significance	-	-	-	Uncertain significance	-	6.19526e-07
HD2	565	Y563N	Y565N	Infevers	0.772236	0.0344956	12	-0.0759894	0.152579	3	8.85283e-07	0.907025	0.00557992	6	0.029973	0.0373898	0.366743	3	-3.33678	1.31625	4	4.45826e-05	Strongly active	likely pathogenic	NLRP3-AID-mild (FCAS)	Likely pathogenic	-	Germline	-
HD2	565	Y563C	Y565C	Infevers	0.820091	0.0389981	11	0.157341	0.0678093	3	3.83536e-06	0.916388	0.00381687	3	0.234486	0.483944	0.124747	3	0.0913787	0.277752	4	0.000856637	Strongly active	likely benign	NLRP3-AID-severe (CINCA/NOMID)	Not classified	-	Mosaic	-
HD2	566	G564S	G566S	Infevers	0.821875	0.0359379	12	0.0535558	0.0848256	3	4.22717e-07	0.909496	0.00331613	3	0.257185	0.619638	0.137824	3	-0.17771	0.0654818	4	0.0229303	Strongly active	likely benign	NLRP3-AID-severe (CINCA/NOMID)	Not classified	-	Mosaic	-
HD2	566	G564D	G566D	Infevers	0.732529	0.0751179	5	-	-	0	-	-	-	0	-	0.349269	0.171299	3	-1.50724	1.6204	4	0.160193	Strongly active	ambiguous	NLRP3-AID (CAPS undefined)	Likely pathogenic	-	Mosaic	-
HD2	567	K565E	K567E	Infevers	0.756303	0.0646785	6	-	-	0	-	-	-	0	-	0.0936488	0.104042	3	-1.25258	0.427004	4	0.000411111	Strongly active	likely benign	NLRP3-AID (CAPS undefined)	Likely pathogenic	-	Unknown	-
HD2	568	F566Y	F568Y	Infevers	0.758322	0.0660705	6	-	-	0	-	-	-	0	-	0.362467	0.26873	3	-0.764592	0.494189	4	0.00513535	Strongly active	likely benign	NLRP3-AID-moderate (MWS)	Likely pathogenic	-	Germline	-
HD2	568	F566L	F568L	Infevers	0.752821	0.0623079	6	-	-	0	-	-	-	0	-	-0.175181	0.481053	3	-0.0768152	0.263364	4	0.00577041	Strongly active	likely pathogenic	NLRP3-AID-severe (CINCA/NOMID)	Likely pathogenic	-	Germline & Mosaic	-
HD2	569	E567K	E569K	Infevers	0.77253	0.0594179	5	-	-	0	-	-	-	0	-	0.280076	0.152139	3	-0.0278129	0.15495	4	0.22728	Strongly active	likely benign	NLRP3-AID-moderate (MWS)	Likely pathogenic	-	Germline & Mosaic	-
HD2	569	E567A	E569A	Infevers	0.758496	0.06024	6	-	-	0	-	-	-	0	-	0.346337	0.284728	3	-0.633823	0.39246	4	0.108324	Strongly active	likely benign	NLRP3-AID-moderate (MWS)	Likely pathogenic	-	Unknown	-
HD2	569	E567Q	E569Q	Infevers	0.743373	0.0723539	5	-	-	0	-	-	-	0	-	0.241861	0.110148	3	-0.415535	0.323081	4	0.00572432	Strongly active	likely benign	NLRP3-AID (CAPS undefined)	Likely pathogenic	-	Mosaic	-
HD2	569	E567G	E569G	Infevers	0.734031	0.0717829	5	-	-	0	-	-	-	0	-	0.552219	0.133392	3	-1.77381	1.7501	4	0.147288	Strongly active	likely benign	NLRP3-AID (CAPS undefined)	Likely pathogenic	-	Mosaic	-
HD2	570	K568N	K570N	Infevers	0.732643	0.0650363	5	-	-	0	-	-	-	0	-	0.579734	0.118826	3	-0.71117	0.738452	4	0.0626279	Strongly active	ambiguous	NLRP3-AID-severe (CINCA/NOMID)	Likely pathogenic	-	Mosaic	-
HD2	571	G569V	G571V	Infevers	0.788865	0.0456851	6	-	-	0	-	-	-	0	-	0.368715	0.221482	3	-0.982393	0.235975	4	0.0673168	Strongly active	ambiguous	NLRP3-AID (CAPS undefined)	Likely pathogenic	-	Mosaic	-
HD2	571	G569R (G>A)	G571R (G>A)	Infevers	0.781345	0.0619194	6	-	-	0	-	-	-	0	-	0.63486	0.16415	3	-0.183435	0.198668	4	0.00800142	Strongly active	likely pathogenic	NLRP3-AID-moderate (MWS)	Pathogenic	-	Germline	-
HD2	571	G569R (G>C)	G571R (G>C)	Infevers	0.727432	0.0563432	5	-	-	0	-	-	-	0	-	0.208243	0.230659	3	-0.134828	0.286554	4	0.226078	Strongly active	likely pathogenic	NLRP3-AID-moderate (MWS)	Pathogenic	-	Germline	-
HD2	571	G569A	G571A	Infevers	0.725268	0.0618888	5	-	-	0	-	-	-	0	-	0.350874	0.261241	3	-0.838462	0.203584	4	0.124425	Strongly active	likely benign	NLRP3-AID-severe (CINCA/NOMID)	Likely pathogenic	-	Unknown	-
HD2	571	G569E	G571E	ClinVar	0.709411	0.061503	8	0.151678	0.062809	3	0.000651369	0.867723	0.00802111	3	0.162127	-	-	0	0.875311	0.0052431	4	0.0925219	Strongly active	ambiguous	-	-	Uncertain significance	-	-
HD2	572	Y570N	Y572N	Infevers	0.768409	0.0533662	6	-	-	0	-	-	-	0	-	0.485556	0.0701009	3	0.0533632	0.207582	4	0.189148	Strongly active	likely benign	CAPS	Likely pathogenic	-	Mosaic	-
HD2	572	Y570H	Y572H	Infevers	0.743517	0.0523681	5	-	-	0	-	-	-	0	-	0.54112	0.112367	3	0.0172623	0.175162	4	0.191269	Strongly active	likely benign	NLRP3-AID-severe (CINCA/NOMID)	Not classified	-	Mosaic	-
HD2	572	Y570C	Y572C	Infevers	0.715244	0.0649048	5	-	-	0	-	0.877968	0.0218663	3	0.113928	0.527045	0.165262	3	-0.576236	0.433194	4	0.0125465	Strongly active	likely benign	NLRP3-AID-severe (CINCA/NOMID)	Likely pathogenic	-	Germline & Mosaic	-
HD2	572	Y570F	Y572F	Infevers	0.70848	0.0865411	4	-	-	0	-	-	-	0	-	0.495152	0.181111	3	-0.0749434	0.281301	3	0.0283488	Strongly active	likely benign	NLRP3-AID-severe (CINCA/NOMID)	Likely pathogenic	-	Unknown	-
HD2	573	L571F(G>T)	L573F(G>T)	Infevers	0.773995	0.0723523	6	-	-	0	-	-	-	0	-	0.362959	0.146868	3	-0.177016	0.108458	4	0.184218	Strongly active	likely benign	NLRP3-AID-severe (CINCA/NOMID)	Likely pathogenic	-	Unknown	-
HD2	573	L571F(G>C)	L573F(G>C)	Infevers	0.762883	0.0530569	6	-	-	0	-	-	-	0	-	0.433096	0.0787797	2	-0.183596	0.515781	4	0.149621	Strongly active	likely benign	NLRP3-AID-severe (CINCA/NOMID)	Likely pathogenic	-	Unknown	-
HD2	573	L571V	L573V	ClinVar	0.716138	0.0601028	8	0.14012	0.0661193	3	0.000468762	0.878251	0.010181	3	0.145233	-	-	0	-2.18213	0.35929	4	5.09138e-07	Strongly active	likely benign	-	-	Uncertain significance	-	-
HD2	574	I572F	I574F	Infevers	0.760085	0.0676283	6	-	-	0	-	-	-	0	-	0.432872	0.140928	3	0.254037	0.115421	4	0.0936986	Strongly active	likely benign	NLRP3-AID-severe (CINCA/NOMID)	Likely pathogenic	-	Germline	-
HD2	575	F573S	F575S	Infevers	0.76464	0.0531807	6	-	-	0	-	-	-	0	-	0.435796	0.136362	3	0.281604	0.0583526	4	0.132805	Strongly active	ambiguous	NLRP3-AID-severe (CINCA/NOMID)	Likely pathogenic	-	Germline	-
HD2	581	F579Y	F581Y	Infevers	-0.498683	0.234024	7	0.0441779	0.0577306	3	0.182213	0.125629	0.0861919	3	0.133246	-0.111981	0.457993	3	-0.650712	0.330967	4	0.190911	Unknown significance	likely pathogenic	NLRP3-AID-moderate (MWS)	Not classified	-	Unknown	-
HD2	583	L581V	L583V	ClinVar	-2.26783	0.788472	8	-0.061376	0.0530846	3	0.131963	-0.0258975	0.250696	3	0.128318	-	-	0	-	-	-	-	Unknown significance	ambiguous	-	-	Uncertain significance	-	-
HD2	589	T587I	T589I	Infevers	0.721046	0.0686277	6	-	-	0	-	-	-	0	-	0.303437	0.269999	3	-0.299865	0.331989	4	0.159026	Strongly active	likely benign	NLRP3-AID-severe (CINCA/NOMID)	Likely pathogenic	-	Unknown	-
HD2	595	K593E	K595E	ClinVar	-0.246846	0.121957	8	-0.726972	0.433655	3	0.163027	-0.212637	0.0887366	3	0.875205	-	-	0	-	-	-	-	Unknown significance	likely benign	-	-	Uncertain significance	-	-
HD2	597	S595G	S597G	Infevers	0.740879	0.0665487	6	-	-	0	-	-	-	0	-	0.324302	0.233243	3	-0.154131	0.18801	4	0.000769556	Strongly active	likely benign	NLRP3-AID-severe (CINCA/NOMID)	Likely pathogenic	-	Germline	-
HD2	600	I598F	I600F	Infevers	0.779709	0.0418968	11	0.0428992	0.0431496	3	1.63397e-06	0.869764	0.0136226	3	0.298458	0.526582	0.0984187	3	-0.123529	0.233484	4	0.00380243	Strongly active	likely benign	NLRP3-AID-severe (CINCA/NOMID) NLRP3-AID-moderate (MWS)	Likely pathogenic	-	Mosaic	-
HD2	601	S599T	S601T	ClinVar	-0.446515	0.147229	8	-0.972238	0.290789	3	0.109518	-0.200834	0.0868092	3	0.357283	-	-	0	-	-	-	-	Unknown significance	likely benign	-	-	Uncertain significance	-	-
HD2	602	Q600R	Q602R	ClinVar	0.530311	0.0485133	8	0.169841	0.0329516	3	0.00200516	0.465716	0.0846657	3	0.510827	-	-	0	-1.87427	0.146406	4	2.24433e-09	Moderately active	likely benign	-	-	Uncertain significance	-	-
HD2	602	Q600*	Q602*	ClinVar	-3.60858	0.774505	8	-4.71616	1.22088	3	0.47095	-0.349226	0.133877	3	0.0345351	-	-	0	-	-	-	-	Unknown significance	-	-	-	Uncertain significance	-	-
HD2	605	R603G	R605G	Infevers	-2.56182	0.555299	9	0.0550167	0.103357	3	0.0251377	-0.308556	0.239281	3	0.0480974	-0.103769	0.48205	3	-2.97221	0.986115	4	0.704568	Unknown significance	ambiguous	NLRP3-AID-moderate (MWS)	Likely pathogenic	-	Germline	1.23896e-06
HD2	606	L604Q	L606Q	ClinVar	0.0389443	0.106961	9	-0.129543	0.151834	3	0.434154	-0.232567	0.255796	3	0.26999	-	-	0	-	-	-	-	Unknown significance	likely benign	-	-	Uncertain significance	-	7.43388e-06
HD2	607	E605V	E607V	Infevers	-0.327072	0.135306	10	0.114646	0.0465181	3	0.112108	-0.184141	0.0642056	6	0.454696	0.637111	0.170544	3	-0.770822	0.535867	4	0.0974643	Unknown significance	likely benign	Recurrent Fever Atypical adult onset Still's disease, cold trigger	Not classified	-	Unknown	9.29252e-06
HD2	612	I610T	I612T	ClinVar	-2.06284	0.410816	9	-3.20758	0.995012	3	0.230586	-0.759985	0.118389	3	0.107719	-	-	0	-	-	-	-	Unknown significance	likely benign	-	-	Uncertain significance	-	1.85856e-06
HD2	615	K613N	K615N	ClinVar	-0.120733	0.106389	9	-0.0178163	0.0523952	3	0.604083	0.083057	0.140233	3	0.340523	-	-	0	-	-	-	-	Unknown significance	ambiguous	-	-	Uncertain significance	-	1.23908e-06
HD2	626	S624R	S626R	Infevers	0.594744	0.0377044	11	0.0463233	0.0615303	3	1.6694e-05	0.253782	0.167878	3	0.00794251	-0.0204277	0.411716	3	0.347579	0.0323038	3	0.0100581	Moderately active	likely pathogenic	NLRP3-AID (CAPS undefined)	Pathogenic	-	Germline (heterozygous, inherited from a symptomatic parent)	-
HD2	629	E627G	E629G	Infevers	0.638911	0.0406911	9	0.0184916	0.0576283	3	1.32979e-05	0.880688	0.00608255	6	0.000850918	-0.470932	0.263049	3	-1.35163	0.442151	4	2.27798e-05	Moderately active	likely pathogenic	NLRP3-AID-mild (FCAS)	Pathogenic	-	Germline	-
HD2	629	E627D	E629D	Infevers	0.809128	0.0153515	8	0.120208	0.00336634	3	7.48509e-10	0.655516	0.0693884	3	0.00896768	0.192414	0.190184	3	-0.775977	0.711532	4	0.0077827	Strongly active	likely pathogenic	NLRP3-AID-severe (CINCA/NOMID)	Likely pathogenic	-	Unknown	-
HD2	629	E627Q	E629Q	Infevers	0.769153	0.0321126	11	0.185049	0.0122525	3	8.87881e-07	0.752379	0.0459213	3	0.065989	0.0255853	0.42979	3	-0.823674	0.176506	4	2.97875e-09	Strongly active	likely pathogenic	NLRP3-AID-moderate (MWS)	Likely pathogenic	-	Unknown	-
HD2	632	Y630F	Y632F	ClinVar	-6.06875	1.06025	9	-2.35437	0.763309	3	0.0841649	-0.552048	0.254747	3	0.0157874	-	-	0	-	-	-	-	Unknown significance	likely benign	-	-	Uncertain significance	-	1.23904e-06
HD2	633	C631W	C633W	Personal contact	0.774595	0.0197226	9	0.0675198	0.0273786	3	4.35039e-09	0.880594	0.0332068	3	0.0222307	-	-	0	-4.9664	0.211803	4	1.65126e-13	Strongly active	likely pathogenic	-	-	-	-	-
HD2	634	L632F	L634F	Infevers	0.766717	0.0421981	11	0.097721	0.0252399	3	3.94761e-06	0.84702	0.0342826	3	0.361791	0.296898	0.182513	3	-0.222949	0.476291	4	0.00337344	Strongly active	likely pathogenic	NLRP3-AID-severe (CINCA/NOMID) Mild	Pathogenic	-	Germline	-
HD2	635	Y633*	Y635*	ClinVar	-3.33085	0.889705	9	-1.17953	0.63286	3	0.214939	-1.64043	0.550145	3	0.320363	-	-	0	-	-	-	-	Unknown significance	-	-	-	Uncertain significance	-	2.784e-05
HD2	637	M635T	M637T	ClinVar	0.571172	0.0311299	9	0.0421376	0.0489511	3	5.89909e-06	0.300005	0.177916	3	0.0301787	-	-	0	-1.00409	0.129373	4	3.63366e-09	Moderately active	likely benign	-	-	Uncertain significance	-	-
HD2	637	M635L	M637L	Infevers	-0.269392	0.0876945	9	-0.288381	0.13271	3	0.91387	-0.0799106	0.122787	3	0.288953	-	-	0	-	-	-	-	Unknown significance	likely benign	NLRP3-AID-moderate (MWS)	Uncertain significance (VUS)	Uncertain significance	Germline (heterozygous, inherited from an asymptomatic parent)	6.19508e-07
HD2	638	Q636E	Q638E	Infevers	0.707861	0.0701751	5	0.0331496	0.0367426	3	0.000446633	0.883096	0.00449863	3	0.11042	0.396686	0.170964	3	-0.21751	0.376947	4	0.0298669	Strongly active	likely benign	NLRP3-AID-moderate (MWS)	Not classified	-	Mosaic	-
HD2	638	Q636R	Q638R	ClinVar	-0.774564	0.280158	9	-0.0943849	0.0310563	3	0.20477	-0.393949	0.294634	3	0.484065	-	-	0	-	-	-	-	Unknown significance	likely benign	-	-	Uncertain significance	-	2.478e-06
HD2	640	E638K	E640K	Infevers	0.138353	0.078862	4	-0.220246	0.0756047	3	0.0245099	-0.293484	0.067408	3	0.0107352	0.0466696	0.227324	3	-0.161844	0.500438	4	0.575115	Unknown significance	likely benign	UNKNOWN	Not classified	-	Unknown	-
HD2	642	F640V	F642V	ClinVar	-1.38744	0.231416	9	-1.8132	0.0778551	3	0.330121	-1.36847	0.726636	3	0.973584	-	-	0	-	-	-	-	Unknown significance	ambiguous	-	-	Uncertain significance	-	2.47824e-06
HD2	643	V641M	V643M	ClinVar	-2.51525	0.603742	9	-0.565807	0.0408021	2	0.178231	0.10408	0.0614317	3	0.0358007	-	-	0	-	-	-	-	Unknown significance	ambiguous	-	-	Uncertain significance	-	4.33688e-06
HD2	648	D646Y	D648Y	Infevers	0.0911632	0.138444	4	-0.682079	0.0491647	3	0.00595702	-0.412662	0.082217	3	0.0364257	0.238252	0.181143	2	-0.23062	0.313247	4	0.383703	Unknown significance	likely benign	Clinical suspicion of cryopyrin-associated periodic syndromes (CAPS)	Uncertain significance (VUS)	-	Unknown	7.80629e-05
HD2	648	D646G	D648G	ClinVar	-0.458024	0.137995	9	-0.0312967	0.0328609	2	0.195766	-0.373414	0.214505	3	0.760922	-	-	0	-	-	-	-	Unknown significance	likely benign	-	-	Uncertain significance	-	7.43409e-06
HD2	649	Y647N	Y649N	ClinVar	-0.173305	0.0992299	9	0.0304629	0.0528169	3	0.282999	-0.454288	0.252363	3	0.230803	-	-	0	-	-	-	-	Unknown significance	likely benign	-	-	Uncertain significance	-	-
trLRR	650	F648L	F650L	ClinVar	-1.33048	0.545337	9	-0.226788	0.161352	3	0.285948	-0.425147	0.243041	3	0.379002	-	-	0	-	-	-	-	Unknown significance	likely pathogenic	-	-	Uncertain significance	-	3.71705e-06
trLRR	651	P649S	P651S	Infevers	0.0767487	0.0608589	3	-0.574804	0.150591	3	0.0159775	-0.156202	0.185777	3	0.29928	0.0400166	0.189492	3	-0.504941	0.448644	4	0.325122	Unknown significance	likely benign	NLRP3-AID-moderate (MWS)	Not classified	-	Unknown	6.19508e-07
trLRR	651	P649R	P651R	ClinVar	-0.424797	0.209724	8	0.0164866	0.0635961	3	0.246376	-0.165643	0.153616	3	0.494769	-	-	0	-	-	-	-	Unknown significance	likely benign	-	-	Uncertain significance	-	4.95607e-06
trLRR	651	P649L	P651L	ClinVar	-1.23012	0.31882	9	0.0777693	0.0398629	2	0.0965901	-0.352136	0.32426	3	0.170432	-	-	0	-	-	-	-	Unknown significance	likely benign	-	-	Uncertain significance	-	1.85853e-06
trLRR	653	I651T	I653T	ClinVar	-3.02099	0.778082	9	-4.44542	1.55556	3	0.396237	0.0380358	0.0817694	3	0.0527292	-	-	0	-	-	-	-	Unknown significance	likely benign	-	-	Uncertain significance	-	-
trLRR	656	N654S	N656S	ClinVar	-0.17552	0.1521	9	0.00354274	0.0535095	3	0.527403	0.0312003	0.0235444	3	0.465362	-	-	0	-	-	-	-	Unknown significance	likely benign	-	-	Uncertain significance	-	6.19482e-07
trLRR	656	N654D	N656D	ClinVar	-0.386236	0.1775	9	-0.0775899	0.048157	3	0.35536	-0.530633	0.190792	3	0.673268	-	-	0	-	-	-	-	Unknown significance	likely benign	-	-	Uncertain significance	-	1.23898e-06
trLRR	659	T657N	T659N	ClinVar	-0.444775	0.144158	9	-1.40782	0.430864	3	0.0179274	-0.696801	0.237625	3	0.398227	-	-	0	-	-	-	-	Unknown significance	likely benign	-	-	Uncertain significance	-	1.23899e-06
trLRR	661	M659R	M661R	ClinVar	0.736021	0.0261732	9	0.0329453	0.0506089	3	1.26411e-07	0.877032	0.0292188	3	0.0167667	-	-	0	-2.36585	0.154747	4	9.02872e-11	Strongly active	ambiguous	-	-	Likely pathogenic	-	-
trLRR	661	M659K	M661K	Infevers	0.533053	0.154386	5	-0.604885	0.0827866	3	0.00182282	0.846677	0.0336354	3	0.181083	0.373088	0.0437751	3	-0.0269949	0.253671	2	0.112393	Moderately active	ambiguous	NLRP3-AID-mild (FCAS)	Pathogenic	-	Germline	-
trLRR	664	M662T	M664T	Infevers	0.736966	0.0720207	6	0.0726494	0.0378384	3	0.000204541	0.782494	0.0147358	3	0.726394	0.426313	0.128147	3	-1.53993	1.65675	4	0.12109	Strongly active	likely benign	NLRP3-AID-severe (CINCA/NOMID)	Likely pathogenic	Uncertain significance	Germline	-
trLRR	664	M662V	M664V	ClinVar	-0.200116	0.140945	9	-0.151635	0.12581	3	0.856009	-0.483623	0.202139	3	0.323306	-	-	0	-	-	-	-	Unknown significance	likely benign	-	-	Uncertain significance	-	6.19507e-07
trLRR	668	F666V	F668V	ClinVar	-2.20481	0.577264	9	-6.69213	2.04487	3	0.0125008	-1.34674	0.770302	3	0.456045	-	-	0	-	-	-	-	Unknown significance	likely pathogenic	-	-	Uncertain significance	-	-
trLRR	673	C671S	C673S	ClinVar	-0.0290658	0.138961	9	0.0319814	0.00885589	3	0.811003	-0.239364	0.185956	3	0.448324	-	-	0	-	-	-	-	Unknown significance	likely benign	-	-	Uncertain significance	-	2.78776e-05
trLRR	675	R673W	R675W	ClinVar	0.233016	0.0906751	9	-0.0540543	0.00962498	3	0.107331	0.319122	0.089538	3	0.620772	-	-	0	-	-	-	-	Unknown significance	likely benign	-	-	Uncertain significance	-	1.61075e-05
trLRR	675	R673Q	R675Q	ClinVar	-0.189769	0.118137	9	-0.126986	0.0360587	3	0.77333	0.0293517	0.0484359	3	0.327422	-	-	0	-	-	-	-	Unknown significance	likely benign	-	-	Uncertain significance	-	3.28343e-05
trLRR	679	L677P	L679P	Infevers	0.496855	0.147623	5	-0.167345	0.047779	2	0.307782	-0.053011	0.146112	3	0.559343	0.434716	0.0821541	3	0.521734	0.10757	3	0.910382	Moderately active	likely pathogenic	CAPS	Uncertain significance (VUS)	-	Unknown	6.19499e-07
trLRR	679	L677V	L679V	ClinVar	-0.0308158	0.0952503	9	0.0532521	0.0482313	3	0.635936	-0.228765	0.208905	3	0.349469	-	-	0	-	-	-	-	Unknown significance	likely benign	-	-	Uncertain significance	-	-
trLRR	681	L679V	L681V	Personal contact	0.0347643	0.0941144	9	-0.0314688	0.0202044	3	0.702814	-0.0950265	0.0774002	3	0.470487	-	-	0	-	-	-	-	Unknown significance	likely benign	-	-	-	-	-
trLRR	685	H683Y	H685Y	ClinVar	0.145459	0.0705068	9	-0.202296	0.149502	3	0.0405277	0.125178	0.0343438	3	0.876651	-	-	0	-	-	-	-	Unknown significance	likely benign	-	-	Uncertain significance	-	3.09766e-06
trLRR	685	H683R	H685R	ClinVar	0.125767	0.0807817	9	0.096233	0.0176605	3	0.842467	0.0316682	0.101378	3	0.554048	-	-	0	-	-	-	-	Unknown significance	likely benign	-	-	Uncertain significance	-	1.48693e-05
trLRR	686	N684D	N686D	ClinVar	0.0943124	0.092193	9	0.0377947	0.0473576	3	0.741627	-0.272562	0.16456	3	0.0761909	-	-	0	-	-	-	-	Unknown significance	likely benign	-	-	Uncertain significance	-	5.57579e-06
trLRR	690	E688K	E690K	Infevers	0.73979	0.065504	5	-	-	0	-	-	-	0	-	0.468333	0.1506	3	-0.198504	0.402581	4	0.0355835	Strongly active	likely benign	NLRP3-AID-severe (CINCA/NOMID)	Likely pathogenic	-	Germline	-
trLRR	692	E690Q	E692Q	Infevers	0.367308	0.0254861	9	0.133636	0.0567005	3	0.00153081	0.0585645	0.268456	3	0.0604668	-0.0347246	0.0852036	3	-0.322377	0.452227	4	0.0232087	Moderately active	likely benign	NLRP3-AID-severe (CINCA/NOMID)	Uncertain significance (VUS)	-	Germline (heterozygous)	-
trLRR	692	E690K	E692K	Infevers	0.705309	0.0519752	12	0.052888	0.163428	3	0.000215115	0.717998	0.0880609	3	0.912818	0.352269	0.100395	3	-0.42891	0.477411	4	0.00138867	Strongly active	likely benign	NLRP3-AID-severe (CINCA/NOMID)	Likely pathogenic	-	Unknown	-
trLRR	692	E690*	E692*	ClinVar	-1.76577	0.578673	9	-0.125701	0.0269351	3	0.144228	-0.669417	0.117904	3	0.315254	-	-	0	-	-	-	-	Unknown significance	likely benign	-	-	Uncertain significance	-	-
trLRR	696	K694N	K696N	ClinVar	0.101762	0.0612179	9	-0.296552	0.0474898	3	0.00527408	-0.117263	0.119541	3	0.112067	-	-	0	-	-	-	-	Unknown significance	likely benign	-	-	Uncertain significance	-	-
trLRR	698	G696V	G698V	ClinVar	0.016849	0.17135	9	0.00874326	0.0457271	3	0.979484	0.095829	0.0206063	3	0.802005	-	-	0	-	-	-	-	Unknown significance	likely benign	-	-	Uncertain significance	-	6.19773e-07
trLRR	699	R697Q	R699Q	ClinVar	0.0316317	0.101002	9	-0.221916	0.096492	3	0.205909	-0.233664	0.112615	3	0.192429	-	-	0	-	-	-	-	Unknown significance	likely benign	-	-	Uncertain significance	-	6.19866e-06
trLRR	699	R697*	R699*	ClinVar	-8.29869	1.46001	9	-0.938641	0.0805677	3	0.0182322	-4.26688	0.528047	3	0.155701	-	-	0	-	-	-	-	Unknown significance	likely benign	-	-	Uncertain significance	-	3.988e-06
trLRR	701	L699F	L701F	ClinVar	-0.106071	0.161298	9	0.0347954	0.0461561	3	0.637063	0.0932978	0.133601	3	0.516796	-	-	0	-	-	-	-	Unknown significance	likely benign	-	-	Uncertain significance	-	1.23997e-06
trLRR	702	D700N	D702N	ClinVar	0.135847	0.0767026	9	0.0416661	0.0343641	3	0.511495	0.158405	0.100999	3	0.880921	-	-	0	-	-	-	-	Unknown significance	likely benign	-	-	Conflicting interpretations of pathogenicity	-	1.17825e-05
trLRR	703	M701T	M703T	Infevers	-0.0848756	0.0669869	10	-0.0245534	0.0494798	3	0.647689	-0.293288	0.194687	3	0.213128	0.0322306	0.10737	3	-0.720585	0.445638	4	0.0456342	Unknown significance	likely benign	NLRP3-AID-moderate (MWS)	Uncertain significance (VUS)	-	Unknown	-
trLRR	705	Q703H	Q705H	ClinVar	0.177435	0.0879509	9	0.0330061	0.030217	3	0.382471	0.0898224	0.016334	3	0.590388	-	-	0	-	-	-	-	Unknown significance	likely benign	-	-	Uncertain significance	-	1.86188e-06
trLRR	705	Q703K	Q705K	Infevers	0.0385883	0.0546931	12	0.11594	0.0386316	3	0.508484	-0.179919	0.187468	3	0.140841	0.017567	0.0273876	3	-0.719203	0.691253	4	0.0672491	Unknown significance	likely benign	UNKNOWN	Uncertain significance (VUS)	-	Unknown	0.0432845
trLRR	709	P707Q	P709Q	ClinVar	-0.0405789	0.134041	9	0.0431259	0.0598746	3	0.736348	-0.470144	0.0493343	3	0.105175	-	-	0	-	-	-	-	Unknown significance	likely benign	-	-	Uncertain significance	-	1.86364e-05
trLRR	712	S710C	S712C	Infevers	-0.0719478	0.0729709	12	0.0339612	0.0203968	3	0.493625	-0.319171	0.0140019	3	0.123762	0.140084	0.0507319	3	-0.468186	0.382579	4	0.123801	Unknown significance	likely benign	NLRP3-AID-moderate (MWS)	Uncertain significance (VUS)	-	Unknown	-
trLRR	713	H711H	H713H	Infevers	-0.0495145	0.0729581	12	0.116189	0.0280813	3	0.291073	-0.320461	0.212846	3	0.149209	0.00130026	0.110655	3	-0.974202	0.767955	4	0.0496539	Unknown significance	-	Recurrent Fever	Likely benign	-	Unknown	-
trLRR	713	H711Q	H713Q	ClinVar	0.0771224	0.0755602	9	-0.0237332	0.00398854	3	0.472797	0.121777	0.0325828	3	0.749794	-	-	0	-	-	-	-	Unknown significance	likely benign	-	-	Likely benign	-	-
trLRR	713	H711L	H713L	ClinVar	0.0762478	0.0902134	9	0.0582629	0.00665386	2	0.930137	-0.266505	0.1075	3	0.0723677	-	-	0	-	-	-	-	Unknown significance	likely benign	-	-	Likely benign	-	6.84282e-06
trLRR	714	A712S	A714S	Infevers	-0.0120148	0.090203	11	0.121873	0.0501729	3	0.469796	-0.488598	0.201988	3	0.0351362	0.1043	0.0427742	3	-0.649188	0.531571	4	0.0797559	Unknown significance	likely benign	urticarial rash without inflammation (sample from our allergologists)	Uncertain significance (VUS)	-	Unknown	2.48903e-05
trLRR	716	C714R	C716R	ClinVar	0.0746075	0.0945535	9	0.0617244	0.0305051	3	0.941043	-0.0615873	0.119164	3	0.466691	-	-	0	-	-	-	-	Unknown significance	likely benign	-	-	Uncertain significance	-	3.73606e-06
trLRR	716	C714S	C716S	ClinVar	-0.0342426	0.0954718	9	-0.0530738	0.0604864	3	0.915774	-0.159202	0.0675592	3	0.489858	-	-	0	-	-	-	-	Unknown significance	likely benign	-	-	Uncertain significance	-	1.8685e-06
trLRR	721	V719M	V721M	ClinVar	0.0506217	0.0873478	9	0.0357962	0.0230775	3	0.926496	0.0710542	0.0900764	3	0.902746	-	-	0	-	-	-	-	Unknown significance	likely benign	-	-	Uncertain significance	-	-
trLRR	722	N720T	N722T	ClinVar	0.10594	0.0887376	9	0.0387259	0.0629385	3	0.687031	-0.12635	0.133582	3	0.209238	-	-	0	-	-	-	-	Unknown significance	likely benign	-	-	Uncertain significance	-	6.195e-07
trLRR	725	L723I	L725I	ClinVar	0.41252	0.0552992	9	0.0317411	0.0290341	3	0.0034528	-0.077223	0.218699	3	0.00854448	-	-	0	-0.721846	0.284752	4	0.000131894	Moderately active	likely benign	-	-	Uncertain significance	-	-
trLRR	728	S726G	S728G	Infevers	-0.000860725	0.0612563	11	0.198489	0.0319459	3	0.127325	-0.0556606	0.0638159	3	0.667205	0.0361092	0.0717159	3	0.165503	0.0821678	4	0.167491	Unknown significance	likely benign	NLRP3-AID-severe (CINCA/NOMID)	Uncertain significance (VUS)	-	Unknown	0.000900192
trLRR	728	S726T	S728T	ClinVar	0.0840258	0.0606483	9	-0.0314709	0.0284644	3	0.316275	0.0486467	0.0532424	3	0.75842	-	-	0	-	-	-	-	Unknown significance	likely benign	-	-	Uncertain significance	-	8.0536e-06
trLRR	731	R729W	R731W	ClinVar	0.0390041	0.119481	9	-0.0166132	0.0745836	3	0.80307	-0.0112332	0.0432638	3	0.819878	-	-	0	-	-	-	-	Unknown significance	likely benign	-	-	Uncertain significance	-	7.43429e-06
trLRR	740	S738R(C>G)	S740R(C>G)	ClinVar	0.171884	0.0526222	9	-0.119767	0.119719	3	0.0269637	-0.0671587	0.0554401	3	0.0354789	-	-	0	-	-	-	-	Unknown significance	likely benign	-	-	Uncertain significance	-	-
trLRR	740	S738R(C>A)	S740R(C>A)	ClinVar	0.0864168	0.084797	9	-0.0758766	0.105775	3	0.337848	-0.0930039	0.158816	3	0.32262	-	-	0	-	-	-	-	Unknown significance	likely benign	-	-	Uncertain significance	-	-
trLRR	742	S740N	S742N	ClinVar	0.0767711	0.102402	9	-0.0833156	0.0483238	3	0.406827	-0.0541669	0.0687856	3	0.498855	-	-	0	-	-	-	-	Unknown significance	likely benign	-	-	Uncertain significance	-	8.05352e-06
cnLRR	748	L746F	L748F	ClinVar	-0.200523	0.241006	9	0.000103968	0.0914004	3	0.653559	0.19821	0.0423648	3	0.377403	-	-	0	-	-	-	-	Unknown significance	likely benign	-	-	Uncertain significance	-	1.23909e-06
cnLRR	750	D748E	D750E	ClinVar	0.139633	0.0508192	9	0.00260407	0.0655559	3	0.188139	0.0992535	0.037123	3	0.673066	-	-	0	-	-	-	-	Unknown significance	likely benign	-	-	Uncertain significance	-	9.29358e-06
cnLRR	752	S750P	S752P	ClinVar	0.105526	0.0439126	9	0.0143685	0.0241799	3	0.278452	-0.0948743	0.103101	3	0.0608587	-	-	0	-	-	-	-	Unknown significance	likely benign	-	-	Uncertain significance	-	-
cnLRR	754	G752E	G754E	ClinVar	-0.429318	0.281001	9	-0.0124231	0.0510255	3	0.426868	-0.576782	0.0641616	3	0.775715	-	-	0	-	-	-	-	Unknown significance	ambiguous	-	-	Uncertain significance	-	6.19536e-07
cnLRR	755	D753N	D755N	ClinVar	-0.0316287	0.120867	9	-0.169772	0.170871	3	0.567279	-0.399054	0.10265	3	0.129855	-	-	0	-	-	-	-	Unknown significance	likely benign	-	-	Uncertain significance	-	1.23907e-06
cnLRR	757	G755R(G>C)	G757R(G>C)	Infevers	0.484752	0.0507749	12	0.179407	0.0412513	3	0.0128736	0.19051	0.383829	3	0.161278	0.0645502	0.114804	3	-1.21824	0.845382	4	0.00239579	Moderately active	likely pathogenic	NLRP3-AID-severe (CINCA/NOMID)	Pathogenic	-	Germline & Mosaic	-
cnLRR	757	G755A	G757A	Infevers	0.28855	0.0465829	10	0.155381	0.0101311	3	0.747548	0.149825	0.217012	3	0.858467	0.10637	0.0381091	3	-0.367863	0.212705	4	0.0632718	Moderately active	likely benign	NLRP3-AID-severe (CINCA/NOMID)	Likely pathogenic	-	Germline	-
cnLRR	757	G755R(G>A)	G757R(G>A)	Infevers	0.513922	0.0478303	12	0.105563	0.148028	3	0.0041895	0.405245	0.238859	3	0.46298	0.150439	0.12574	3	-0.984114	0.843397	4	0.00563409	Moderately active	likely pathogenic	NLRP3-AID-severe (CINCA/NOMID)	Pathogenic	-	Germline & Mosaic	-
cnLRR	759	R757K	R759K	ClinVar	-0.247599	0.130749	9	-0.0504953	0.0704643	3	0.424455	-0.577936	0.107212	3	0.199341	-	-	0	-	-	-	-	Unknown significance	likely benign	-	-	Uncertain significance	-	6.19523e-07
cnLRR	759	R757T	R759T	ClinVar	-0.409354	0.270005	9	0.0133052	0.0464835	3	0.402623	-0.138165	0.302576	3	0.604867	-	-	0	-	-	-	-	Unknown significance	likely benign	-	-	Uncertain significance	-	1.30109e-05
cnLRR	760	V758A	V760A	ClinVar	-0.0398338	0.110654	9	-0.0833816	0.0259523	3	0.830677	-0.163645	0.115037	3	0.562437	-	-	0	-	-	-	-	Unknown significance	likely benign	-	-	Uncertain significance	-	1.05345e-05
cnLRR	764	T762M	T764M	ClinVar	0.0258159	0.107668	9	-0.174102	0.139315	3	0.353804	-0.156096	0.071346	3	0.375426	-	-	0	-	-	-	-	Unknown significance	likely benign	-	-	Uncertain significance	-	1.36309e-05
cnLRR	768	P766L	P768L	ClinVar	-1.19197	0.452637	9	0.00662169	0.0442704	3	0.169755	-0.3029	0.255899	3	0.303944	-	-	0	-	-	-	-	Unknown significance	likely benign	-	-	Uncertain significance	-	5.94785e-05
cnLRR	769	G767S	G769S	Infevers	-0.0488291	0.0711802	12	0.0414808	0.0152602	3	0.548409	-0.168044	0.0700456	3	0.439818	-0.179547	0.0449572	3	-1.06476	0.511965	4	0.00456667	Unknown significance	likely benign	NLRP3-AID (CAPS undefined)	Benign	-	Unknown	3.09781e-06
cnLRR	773	R771W	R773W	ClinVar	-2.86855	0.514009	9	-0.707699	0.518305	3	0.0476581	-0.518184	0.342172	3	0.0308998	-	-	0	-	-	-	-	Unknown significance	likely benign	-	-	Uncertain significance	-	3.718e-06
cnLRR	776	W774C	W776C	ClinVar	-0.261293	0.247451	9	-0.0336901	0.0124864	3	0.618335	-0.593445	0.269567	3	0.490488	-	-	0	-	-	-	-	Unknown significance	likely pathogenic	-	-	Uncertain significance	-	-
cnLRR	777	L775M	L777M	ClinVar	-0.0685858	0.148189	9	0.0158055	0.0570635	3	0.758202	-0.330541	0.0665874	3	0.350213	-	-	0	-	-	-	-	Unknown significance	likely benign	-	-	Uncertain significance	-	2.23516e-06
cnLRR	779	R777C	R779C	Infevers	-0.0582338	0.0681005	12	0.166772	0.0132721	3	0.132515	-0.164511	0.253211	3	0.562341	-0.0129246	0.0142593	3	-1.60351	1.05527	4	0.0179861	Unknown significance	likely benign	Undefined-AID	Uncertain significance (VUS)	-	Unknown	1.45927e-05
cnLRR	779	R777H	R779H	ClinVar	0.171386	0.0681768	9	0.0141854	0.0207049	3	0.228078	0.0482054	0.026697	3	0.339223	-	-	0	-	-	-	-	Unknown significance	likely benign	-	-	Uncertain significance	-	7.98321e-06
cnLRR	781	G779V	G781V	Infevers	-0.035536	0.116902	8	0.213782	0.0124432	3	0.238624	-0.16367	0.231271	3	0.599127	-0.153501	0.048654	3	-0.93815	0.114484	4	0.0123268	Unknown significance	likely benign	NLRP3-AID (CAPS undefined)	Not classified	-	Unknown	-
cnLRR	781	G779D	G781D	ClinVar	-0.218255	0.16363	9	-0.0829291	0.0608951	3	0.655581	-0.282397	0.0646621	3	0.832024	-	-	0	-	-	-	-	Unknown significance	likely benign	-	-	Uncertain significance	-	1.48689e-05
cnLRR	782	L780I	L782I	ClinVar	-0.745146	0.410468	9	0.069681	0.0395922	3	0.293271	-0.443131	0.0826329	3	0.690009	-	-	0	-	-	-	-	Unknown significance	likely benign	-	-	Uncertain significance	-	-
cnLRR	783	S781L	S783L	ClinVar	-3.2634	1.00074	8	-0.36945	0.121363	3	0.121234	-0.148407	0.0372164	3	0.0984326	-	-	0	-	-	-	-	Unknown significance	likely benign	-	-	Uncertain significance	-	4.72984e-06
cnLRR	787	C785R	C787R	ClinVar	-6.67889	0.921167	9	-8.29785	4.01686	3	0.554756	-2.59516	0.0539569	3	0.0326608	-	-	0	-	-	-	-	Unknown significance	likely pathogenic	-	-	Uncertain significance	-	6.19465e-07
cnLRR	789	D787N	D789N	Infevers	0.0855371	0.0997674	9	0.130162	0.0730243	3	0.811683	-0.114467	0.0765635	3	0.392229	-1.07599	0.108301	3	-7.8759	0.844265	4	0.0010671	Unknown significance	likely benign	Undefined-AID	Uncertain significance (VUS)	-	Unknown	9.33182e-06
cnLRR	795	S793G	S795G	ClinVar	0.0650928	0.0696633	9	0.0985957	0.042428	3	0.796553	-0.148858	0.0588578	3	0.126284	-	-	0	-	-	-	-	Unknown significance	likely benign	-	-	Uncertain significance	-	-
cnLRR	798	Q796P	Q798P	Infevers	0.0269159	0.0606534	11	0.213316	0.0701066	3	0.1583	Out of scale	-	3	-	-0.0534741	0.0444401	3	-0.387638	0.255972	4	0.0355032	Unknown significance	likely benign	UNKNOWN	Not classified	-	Unknown	-
cnLRR	798	Q796R	Q798R	ClinVar	-0.0742921	0.239908	9	-0.0163624	0.0374069	3	0.895408	-0.657559	0.212717	3	0.217334	-	-	0	-	-	-	-	Unknown significance	likely benign	-	-	Uncertain significance	-	6.19473e-07
cnLRR	800	L798V	L800V	ClinVar	0.109704	0.0983646	9	-0.076599	0.046887	3	0.318913	0.016991	0.129075	3	0.63284	-	-	0	-	-	-	-	Unknown significance	likely benign	-	-	Uncertain significance	-	3.09741e-06
cnLRR	800	L798M	L800M	ClinVar	0.0724217	0.0969927	9	-0.00202618	0.0329579	3	0.678405	-0.19661	0.108139	3	0.170724	-	-	0	-	-	-	-	Unknown significance	likely benign	-	-	Uncertain significance	-	3.09764e-06
cnLRR	802	E800V	E802V	ClinVar	-0.169314	0.0710546	9	-0.015641	0.0493615	3	0.263259	-0.254774	0.103175	3	0.549075	-	-	0	-	-	-	-	Unknown significance	likely pathogenic	-	-	Uncertain significance	-	-
cnLRR	809	A807T	A809T	ClinVar	0.0973777	0.0361162	12	0.0602979	0.0896978	3	0.666373	-0.0916691	0.138637	3	0.0705998	0.118532	0.0469123	3	-0.068923	0.044194	4	0.00234503	Unknown significance	likely benign	-	-	Uncertain significance	-	0.000169121
cnLRR	811	G809S	G811S	Infevers	-0.0406197	0.135988	9	-0.00766634	0.0104921	3	0.894959	-0.14994	0.0923949	3	0.668602	-	-	0	-	-	-	-	Unknown significance	likely benign	NLRP3-AID-severe (CINCA/NOMID)	Uncertain significance (VUS)	-	Unknown	0.000214963
cnLRR	814	G812A	G814A	ClinVar	-1.04339	0.549022	9	0.0296871	0.0285827	3	0.300237	-0.0616259	0.243685	3	0.34481	-	-	0	-	-	-	-	Unknown significance	likely pathogenic	-	-	Uncertain significance	-	6.1949e-07
cnLRR	820	V818L	V820L	ClinVar	-0.12933	0.14493	9	0.102496	0.0217259	3	0.392661	-0.0279273	0.0720199	3	0.706748	-	-	0	-	-	-	-	Unknown significance	likely benign	-	-	Uncertain significance	-	-
cnLRR	822	L820P	L822P	ClinVar	-3.00228	0.515167	9	0.0603148	0.00511298	3	0.00770498	-2.66076	0.949517	3	0.750291	-	-	0	-	-	-	-	Unknown significance	likely pathogenic	-	-	Uncertain significance	-	-
cnLRR	827	C825F	C827F	ClinVar	-6.40512	1.2139	9	-0.411489	0.103883	3	0.0201536	-5.55119	1.80935	3	0.725446	-	-	0	-	-	-	-	Unknown significance	likely pathogenic	-	-	Uncertain significance	-	-
cnLRR	828	N826H	N828H	ClinVar	0.0690551	0.138025	9	0.00310926	0.013912	3	0.794914	-0.5107	0.133962	3	0.047288	-	-	0	-	-	-	-	Unknown significance	likely benign	-	-	Uncertain significance	-	1.23897e-06
cnLRR	832	L830I	L832I	Infevers	-0.0250812	0.0520897	12	0.0847542	0.113282	3	0.369305	-0.137044	0.117797	3	0.363715	-0.126836	0.130761	3	-1.14664	0.721468	4	0.0134108	Unknown significance	likely benign	Undefined-AID	Uncertain significance (VUS)	-	Unknown (heterozygous)	0.00016479
cnLRR	839	L837P	L839P	ClinVar	-6.40311	1.30594	9	-2.7944	1.03966	3	0.163113	-3.16329	0.627023	3	0.199544	-	-	0	-	-	-	-	Unknown significance	likely pathogenic	-	-	Uncertain significance	-	6.19558e-07
cnLRR	842	A840E	A842E	ClinVar	0.046648	0.126194	9	-0.0381192	0.0412258	3	0.716325	-0.542722	0.0712542	3	0.0275677	-	-	0	-	-	-	-	Unknown significance	likely benign	-	-	Uncertain significance	-	-
cnLRR	843	C841G	C843G	ClinVar	-0.197321	0.190537	9	0.0414671	0.0354374	3	0.500143	-0.18152	0.118972	3	0.964509	-	-	0	-	-	-	-	Unknown significance	likely benign	-	-	Uncertain significance	-	-
cnLRR	844	C842F	C844F	ClinVar	-6.7995	1.07394	9	-0.160472	0.0978132	3	0.00617838	-0.930197	0.771305	3	0.0135386	-	-	0	-	-	-	-	Unknown significance	ambiguous	-	-	Uncertain significance	-	-
cnLRR	846	D844Y	D846Y	ClinVar	-0.147208	0.0995726	9	0.0429356	0.0152533	3	0.311289	0.00840106	0.0891033	3	0.417418	-	-	0	-	-	-	-	Unknown significance	likely benign	-	-	Uncertain significance	-	1.85872e-06
cnLRR	848	A846P	A848P	ClinVar	-4.84684	0.723159	9	-3.37268	0.693912	3	0.297854	-3.54363	0.880194	3	0.364292	-	-	0	-	-	-	-	Unknown significance	likely pathogenic	-	-	Uncertain significance	-	3.09781e-06
cnLRR	853	T851I	T853I	ClinVar	-0.082614	0.115159	9	-0.00387841	0.0427363	4	0.66867	0.092726	0.11479	3	0.432437	-	-	0	-	-	-	-	Unknown significance	likely benign	-	-	Uncertain significance	-	1.85871e-06
cnLRR	858	T856N	T858N	ClinVar	-0.26106	0.232433	9	-0.0113833	0.0360634	4	0.500085	0.0816316	0.142801	3	0.43595	-	-	0	-	-	-	-	Unknown significance	likely benign	-	-	Uncertain significance	-	1.23907e-06
cnLRR	859	R857K	R859K	ClinVar	-0.269333	0.144568	9	0.0159545	0.0570207	4	0.231237	-0.160335	0.107632	3	0.688986	-	-	0	-	-	-	-	Unknown significance	ambiguous	-	-	Uncertain significance	-	1.36303e-05
cnLRR	861	Y859H	Y861H	Infevers	-0.123443	0.0726503	10	0.146082	0.0348503	3	0.0295516	-0.293549	0.205967	3	0.195264	-0.147375	0.165146	3	-1.01726	0.711868	4	0.0541697	Unknown significance	likely pathogenic	CAPS	Likely pathogenic	-	Germline	-
cnLRR	861	Y859C	Y861C	Infevers	-0.0924186	0.0710276	11	0.168601	0.0744447	3	0.0884089	-0.298126	0.144783	3	0.0671775	-0.0987763	0.0842171	3	-1.62528	0.965975	4	0.0129127	Unknown significance	likely pathogenic	NLRP3-AID-severe (CINCA/NOMID) arthralgias, headache, intracranial hypertension, hearing loss, short stature	Likely pathogenic	-	Germline	-
cnLRR	861	Y859S	Y861S	ClinVar	-0.495374	0.229628	9	-0.0366296	0.0454158	4	0.221767	-0.214789	0.119778	3	0.514703	-	-	0	-	-	-	-	Unknown significance	likely pathogenic	-	-	Uncertain significance	-	2.47808e-06
cnLRR	862	V860M	V862M	ClinVar	-0.241111	0.1115	9	-0.00887354	0.0463121	4	0.208622	-0.170282	0.204529	3	0.760099	-	-	0	-	-	-	-	Unknown significance	likely benign	-	-	Uncertain significance	-	6.19503e-07
cnLRR	864	E862Q	E864Q	ClinVar	-0.515355	0.127078	9	-0.0446371	0.0235123	4	0.0350768	-0.123371	0.218941	3	0.153637	-	-	0	-	-	-	-	Unknown significance	ambiguous	-	-	Conflicting interpretations of pathogenicity	-	1.30097e-05
cnLRR	866	A864V	A866V	ClinVar	-0.401854	0.308824	9	0.0336044	0.0423927	4	0.379449	0.104072	0.0907444	3	0.382964	-	-	0	-	-	-	-	Unknown significance	likely benign	-	-	Uncertain significance	-	7.43447e-06
cnLRR	868	G866R	G868R	Infevers	-0.102428	0.0701041	12	0.0398209	0.190784	3	0.408956	-0.0917868	0.181664	3	0.94948	-0.120777	0.0729833	3	-2.17826	1.0533	4	0.0247986	Unknown significance	likely benign	CAPS	Uncertain significance (VUS)	-	Unknown	-
cnLRR	873	A871T	A873T	Infevers	-0.0284803	0.0514487	12	0.146266	0.0441662	3	0.128296	-0.0773387	0.0696705	3	0.664641	-0.132244	0.102175	3	-0.538258	0.3181	4	0.019328	Unknown significance	likely benign	UNKNOWN	Not classified	-	Unknown	3.28358e-05
cnLRR	879	A877G	A879G	ClinVar	-0.0883107	0.0844872	9	0.0355762	0.0337326	4	0.366741	-0.227023	0.148948	3	0.432435	-	-	0	-	-	-	-	Unknown significance	likely benign	-	-	Uncertain significance	-	1.8586e-05
cnLRR	880	K878E	K880E	ClinVar	-0.0391857	0.120889	9	0.0542237	0.0333586	4	0.627314	0.136746	0.0247804	3	0.435626	-	-	0	-	-	-	-	Unknown significance	likely benign	-	-	Uncertain significance	-	-
cnLRR	882	P880S	P882S	ClinVar	-0.0634153	0.104077	9	0.0243914	0.0221513	4	0.595501	0.00998301	0.188014	3	0.733919	-	-	0	-	-	-	-	Unknown significance	likely benign	-	-	Uncertain significance	-	-
cnLRR	890	G888=	G890=	ClinVar	-0.242829	0.138452	9	-0.0628101	0.100901	4	0.434778	0.0481884	0.129175	3	0.283012	-	-	0	-	-	-	-	Unknown significance	-	-	-	Uncertain significance	-	-
cnLRR	892	V890L	V892L	Infevers	-0.178859	0.089482	11	0.0430064	0.132477	3	0.257709	-0.164384	0.201409	3	0.943313	-0.075254	0.0569475	3	-1.32297	0.845687	4	0.0388952	Unknown significance	ambiguous	Undefined-AID	Likely benign	-	Unknown (heterozygous)	4.21305e-05
cnLRR	892	V890A	V892A	ClinVar	-0.250971	0.260916	9	0.044877	0.0239395	4	0.476543	0.149577	0.104313	3	0.413876	-	-	0	-	-	-	-	Unknown significance	ambiguous	-	-	Uncertain significance	-	-
cnLRR	895	G893A	G895A	ClinVar	-0.305917	0.237328	9	0.0100892	0.0275208	4	0.405451	0.146425	0.0130766	3	0.311768	-	-	0	-	-	-	-	Unknown significance	likely benign	-	-	Uncertain significance	-	-
cnLRR	896	L894F	L896F	ClinVar	-0.254731	0.203573	9	0.00204785	0.0391984	4	0.430763	-0.330048	0.239529	3	0.848662	-	-	0	-	-	-	-	Unknown significance	ambiguous	-	-	Uncertain significance	-	1.23915e-06
cnLRR	898	S896P	S898P	Infevers	-0.00891607	0.0639282	12	0.032962	0.0763459	3	0.76249	-0.144535	0.157016	3	0.377514	-0.0991277	0.183367	2	-0.426958	0.298223	4	0.0506964	Unknown significance	likely benign	Recurrent Fever	Uncertain significance (VUS)	-	Unknown	3.90299e-05
cnLRR	903	A901V	A903V	ClinVar	-0.145088	0.137848	9	-0.0642891	0.060392	4	0.714576	-0.0173648	0.214915	3	0.646835	-	-	0	-	-	-	-	Unknown significance	likely benign	-	-	Uncertain significance	-	-
cnLRR	906	S904L	S906L	ClinVar	0.0281769	0.0953683	9	-0.0152297	0.04719	4	0.777071	-0.135452	0.0945686	3	0.378187	-	-	0	-	-	-	-	Unknown significance	likely benign	-	-	Uncertain significance	-	1.11524e-05
cnLRR	910	T908I	T910I	Personal contact	-0.0404215	0.0687694	9	-0.035462	0.0646101	4	0.965851	-0.134211	0.129781	3	0.518337	-	-	0	-	-	-	-	Unknown significance	likely benign	-	-	-	-	1.23901e-06
cnLRR	911	N909D	N911D	ClinVar	-1.19808	0.900335	9	-0.0362688	0.0387659	4	0.419213	0.166491	0.103193	3	0.416913	-	-	0	-	-	-	-	Unknown significance	ambiguous	-	-	Uncertain significance	-	6.19513e-07
cnLRR	913	N911S	N913S	Infevers	0.138633	0.0391088	12	0.120928	0.0474088	3	0.834563	-0.0725522	0.230436	3	0.126008	0.144701	0.108791	3	-0.211684	0.294858	4	0.0612924	Unknown significance	likely benign	UNKNOWN	Likely benign	-	Unknown	2.85005e-05
cnLRR	915	T913R	T915R	ClinVar	-0.361798	0.377979	9	0.0587251	0.0361746	4	0.484708	0.201585	0.130409	3	0.426384	-	-	0	-	-	-	-	Unknown significance	likely benign	-	-	Uncertain significance	-	-
cnLRR	915	T913M	T915M	ClinVar	-1.12304	1.00498	9	0.0121831	0.102235	4	0.47824	-0.106842	0.206275	3	0.585006	-	-	0	-	-	-	-	Unknown significance	likely benign	-	-	Uncertain significance	-	4.15101e-05
cnLRR	917	L915R	L917R	ClinVar	-9.47188	2.35809	9	-9.85923	3.19792	4	0.927208	-0.558408	0.145699	3	0.0607632	-	-	0	-	-	-	-	Unknown significance	likely pathogenic	-	-	Uncertain significance	-	6.19527e-07
cnLRR	920	R918Q	R920Q	Infevers	0.0417319	0.0267671	4	0.146765	0.0137944	3	0.0263736	-0.184634	0.17761	3	0.196443	0.0631292	0.0528335	3	-0.988889	0.521103	4	0.095663	Unknown significance	likely benign	CAPS sensorineural hearing loss (LOCUS DFNA34)	Not classified	-	Germline	6.19526e-07
cnLRR	921	G919D	G921D	ClinVar	-0.019475	0.107068	9	0.0346729	0.0452011	4	0.751889	0.0653802	0.128848	3	0.684423	-	-	0	-	-	-	-	Unknown significance	likely benign	-	-	Uncertain significance	-	6.19543e-07
cnLRR	923	T921A	T923A	ClinVar	-0.619109	0.306772	9	0.000826466	0.0188813	4	0.215581	-0.0756571	0.188592	3	0.352522	-	-	0	-	-	-	-	Unknown significance	likely benign	-	-	Conflicting interpretations of pathogenicity	-	7.99438e-05
cnLRR	925	G923R	G925R	ClinVar	-0.302045	0.302093	9	0.0393112	0.0248132	4	0.477969	0.0277183	0.0849377	3	0.556602	-	-	0	-	-	-	-	Unknown significance	likely benign	-	-	Uncertain significance	-	1.487e-05
cnLRR	926	D924E	D926E	ClinVar	-0.288761	0.182952	9	-0.00507063	0.0453067	4	0.337193	-0.215915	0.154448	3	0.833136	-	-	0	-	-	-	-	Unknown significance	ambiguous	-	-	Uncertain significance	-	-
cnLRR	930	K928N	K930N	ClinVar	0.0517606	0.11936	9	0.0100587	0.0634454	4	0.828319	0.117829	0.1089	3	0.770896	-	-	0	-	-	-	-	Unknown significance	ambiguous	-	-	Uncertain significance	-	1.17714e-05
cnLRR	937	L935W	L937W	ClinVar	-0.490933	0.25917	9	-0.00121417	0.0256214	4	0.245055	0.107572	0.122141	3	0.229724	-	-	0	-	-	-	-	Unknown significance	likely benign	-	-	Uncertain significance	-	2.47818e-06
cnLRR	938	H936R	H938R	ClinVar	-0.623585	0.332881	9	0.0105953	0.0828769	4	0.243339	0.028835	0.146392	3	0.302582	-	-	0	-	-	-	-	Unknown significance	likely benign	-	-	Uncertain significance	-	6.19573e-07
cnLRR	940	D938N	D940N	ClinVar	-0.387835	0.339191	9	-0.0214959	0.0508169	4	0.497748	-0.00903448	0.233434	3	0.553987	-	-	0	-	-	-	-	Unknown significance	likely benign	-	-	Uncertain significance	-	8.05431e-06
cnLRR	942	K940R	K942R	ClinVar	-0.584144	0.475197	9	0.012083	0.053223	4	0.432224	0.0722952	0.194593	3	0.460869	-	-	0	-	-	-	-	Unknown significance	likely benign	-	-	Uncertain significance	-	3.34554e-05
cnLRR	945	V943L	V945L	ClinVar	-0.38727	0.160871	9	0.0105356	0.0736733	4	0.142177	0.0300123	0.179415	3	0.19758	-	-	0	-	-	-	-	Unknown significance	likely benign	-	-	Uncertain significance	-	1.48689e-05
cnLRR	949	D947E	D949E	ClinVar	0.0194022	0.0407293	9	0.0128181	0.0605069	4	0.929979	-0.0490165	0.133149	3	0.510146	-	-	0	-	-	-	-	Unknown significance	likely benign	-	-	Uncertain significance	-	6.1963e-06
cnLRR	954	T952M	T954M	Infevers	-0.191477	0.0859314	12	0.0835659	0.0673407	3	0.148798	-0.0443624	0.075626	3	0.428068	-0.052424	0.0634433	3	-1.89084	0.967394	4	0.00705781	Unknown significance	likely benign	pharmacological allergy, and skin rash in hands, arms and auricular pavilions that apparently appeared in winter and after cold exposure	Uncertain significance (VUS)	-	Unknown	0.000905161
cnLRR	954	T952K	T954K	ClinVar	-0.230042	0.141207	9	0.03174	0.0265427	4	0.254484	-0.322846	0.199465	3	0.740743	-	-	0	-	-	-	-	Unknown significance	ambiguous	-	-	Uncertain significance	-	6.19549e-07
cnLRR	956	H954Y	H956Y	ClinVar	0.0635927	0.157705	9	-0.0268934	0.0244834	4	0.716629	0.295449	0.0999671	3	0.437648	-	-	0	-	-	-	-	Unknown significance	likely benign	-	-	Uncertain significance	-	6.81554e-06
cnLRR	962	S960T	S962T	ClinVar	-0.257599	0.134548	9	-0.0727834	0.0210077	4	0.391671	-0.300348	0.295217	3	0.88371	-	-	0	-	-	-	-	Unknown significance	likely benign	-	-	Uncertain significance	-	6.19539e-07
cnLRR	964	L962F	L964F	ClinVar	-0.300817	0.282894	9	0.0080766	0.057581	4	0.493803	0.155875	0.0327371	3	0.388291	-	-	0	-	-	-	-	Unknown significance	likely benign	-	-	Uncertain significance	-	-
cnLRR	966	T964fs	T966fs	ClinVar	0.492688	0.0609742	9	-0.00276729	0.0422762	4	0.000351949	0.762323	0.0414308	3	0.0357047	-	-	0	-0.332478	0.157439	4	8.21236e-05	Moderately active	-	-	-	Uncertain significance	-	-
cnLRR	968	S966G	S968G	ClinVar	-0.792964	0.454875	9	0.0304765	0.0381234	4	0.26412	-0.0229307	0.183854	3	0.369391	-	-	0	-	-	-	-	Unknown significance	likely benign	-	-	Uncertain significance	-	7.43485e-06
cnLRR	969	Q967H	Q969H	ClinVar	-0.145593	0.122201	9	0.0451321	0.066349	4	0.342929	0.0463783	0.157719	3	0.429739	-	-	0	-	-	-	-	Unknown significance	likely benign	-	-	Uncertain significance	-	6.19567e-07
cnLRR	970	S968G	S970G	ClinVar	-0.247395	0.170643	9	-0.0199433	0.0651306	4	0.409914	0.104443	0.149543	3	0.289949	-	-	0	-	-	-	-	Unknown significance	likely benign	-	-	Uncertain significance	-	7.43485e-06
cnLRR	970	S968R	S970R	ClinVar	-0.446039	0.485268	9	0.0169904	0.0295098	4	0.547604	0.19413	0.097014	3	0.478503	-	-	0	-	-	-	-	Unknown significance	likely benign	-	-	Uncertain significance	-	-
cnLRR	972	R970*	R972*	ClinVar	0.0147283	0.0331307	9	0.0147037	0.0301587	4	0.999647	0.0839381	0.0485701	3	0.307439	-	-	0	-	-	-	-	Unknown significance	-	-	-	Uncertain significance	-	-
cnLRR	973	K971T	K973T	ClinVar	-0.429603	0.362215	9	0.00355209	0.0260656	4	0.453262	-0.0323945	0.184998	3	0.55772	-	-	0	-	-	-	-	Unknown significance	likely benign	-	-	Uncertain significance	-	6.81517e-06
cnLRR	977	S973G	S975G	Infevers	0.0383342	0.0556594	12	0.167833	0.0531677	3	0.28778	-0.255992	0.205424	3	0.0644404	-0.0465827	0.0809879	3	-1.72901	0.872769	4	0.00234737	Unknown significance	likely benign	NO	Benign	-	Unknown (heterozygous, de novo)	-
cnLRR	978	N976H	N978H	ClinVar	-0.399649	0.179116	9	-0.0181671	0.019199	4	0.193798	-0.599177	0.333253	3	0.595313	-	-	0	-	-	-	-	Unknown significance	likely benign	-	-	Uncertain significance	-	6.19557e-07
cnLRR	984	L982V	L984V	ClinVar	-0.247423	0.151286	9	-0.0453251	0.0221485	4	0.404269	0.0581765	0.102429	3	0.293695	-	-	0	-	-	-	-	Unknown significance	likely benign	-	-	Uncertain significance	-	-
cnLRR	986	V984D	V986D	ClinVar	-0.053246	0.192266	9	-0.194452	0.0830349	4	0.647225	0.200548	0.144567	3	0.487353	-	-	0	-	-	-	-	Unknown significance	likely pathogenic	-	-	Uncertain significance	-	1.85927e-06
cnLRR	988	M986I	M988I	Infevers	0.155641	0.0268966	9	0.049863	0.0844618	3	0.134402	-0.0564686	0.129326	3	0.0275601	0.17014	0.0414284	3	-1.10115	0.577095	4	0.0472845	Unknown significance	ambiguous	Undefined-AID	Uncertain significance (VUS)	-	Unknown	4.95614e-06
cnLRR	990	C988S	C990S	ClinVar	0.0868106	0.183945	9	-0.00731946	0.0395317	4	0.74644	0.421683	0.0652858	3	0.335219	-	-	0	-	-	-	-	Unknown significance	ambiguous	-	-	Uncertain significance	-	-
cnLRR	996	Q994H	Q996H	ClinVar	-0.935926	0.477963	9	-0.0394419	0.0625396	4	0.248611	-0.0357521	0.256862	3	0.322663	-	-	0	-	-	-	-	Unknown significance	likely benign	-	-	Uncertain significance	-	5.88617e-05
cnLRR	998	C996S	C998S	ClinVar	-0.450021	0.498742	9	0.00921364	0.025762	4	0.561443	0.0174192	0.245505	3	0.615239	-	-	0	-	-	-	-	Unknown significance	likely benign	-	-	Uncertain significance	-	6.19562e-07
cnLRR	1006	S1004P	S1006P	ClinVar	0.320946	0.0516505	9	0.0473524	0.0490728	4	0.0082725	0.259732	0.108102	3	0.583179	-	-	0	-0.193042	0.0746754	4	0.000166615	Moderately active	likely benign	-	-	Uncertain significance	-	1.25601e-06
cnLRR	1006	S1004F	S1006F	ClinVar	0.235213	0.117817	9	-0.0669447	0.0505141	4	0.128597	0.531186	0.0395775	3	0.192415	-	-	0	-0.202734	0.122151	4	0.0478115	Unknown significance	likely benign	-	-	Uncertain significance	-	6.2753e-07
cnLRR	1007	E1005*	E1007*	ClinVar	0.252569	0.128372	9	-0.0895698	0.0618006	4	0.116999	0.521616	0.0166978	3	0.26883	-	-	0	0.0748879	0.108885	4	0.413057	Unknown significance	-	-	-	Uncertain significance	-	3.977e-06
cnLRR	1009	Y1007C	Y1009C	ClinVar	-0.465864	0.435223	9	-0.0226787	0.0250957	4	0.5215	0.0561581	0.104384	3	0.5187	-	-	0	-	-	-	-	Unknown significance	likely benign	-	-	Uncertain significance	-	4.97698e-06
cnLRR	1015	K1013E	K1015E	ClinVar	-0.0683501	0.149811	9	-0.0849369	0.0573242	4	0.944553	0.274509	0.0151958	3	0.229839	-	-	0	-	-	-	-	Unknown significance	likely benign	-	-	Uncertain significance	-	3.78161e-05
cnLRR	1017	A1015V	A1017V	ClinVar	-0.183175	0.261381	9	-0.0682869	0.0534727	4	0.781009	0.0865113	0.151257	3	0.581977	-	-	0	-	-	-	-	Unknown significance	likely benign	-	-	Uncertain significance	-	-
cnLRR	1018	L1016F	L1018F	ClinVar	-0.556922	0.433002	9	-0.0162343	0.0541135	4	0.43448	-0.137708	0.299947	3	0.607205	-	-	0	-	-	-	-	Unknown significance	ambiguous	-	-	Conflicting interpretations of pathogenicity	-	1.85907e-06
cnLRR	1026	P1024L	P1026L	ClinVar	0.149105	0.114981	9	-0.0119432	0.0775842	4	0.398547	0.539272	0.047367	3	0.0889885	-	-	0	-	-	-	-	Unknown significance	likely benign	-	-	Uncertain significance	-	-
cnLRR	1029	T1027I	T1029I	ClinVar	-0.0836396	0.0968727	9	-0.037355	0.0429037	4	0.765455	0.0439439	0.123622	3	0.505378	-	-	0	-	-	-	-	Unknown significance	likely benign	-	-	Uncertain significance	-	2.4799e-06
cnLRR	1030	V1028fs	V1030fs	ClinVar	0.336734	0.0770417	9	-0.0690906	0.0255743	4	0.00597922	0.51153	0.047328	3	0.240168	-	-	0	0.227343	0.0598307	4	0.397485	Moderately active	-	-	-	not provided	-	-
cnLRR	1033	E1031Q	E1033Q	ClinVar	-0.154069	0.0862094	9	-0.0169969	0.0315862	4	0.328362	0.0713012	0.140426	3	0.215456	-	-	0	-	-	-	-	Unknown significance	likely benign	-	-	Uncertain significance	-	-
cnLRR	1034	P1032H	P1034H	ClinVar	-0.276598	0.207697	9	-0.120517	0.059626	4	0.636866	-0.0217856	0.171671	3	0.519804	-	-	0	-	-	-	-	Unknown significance	likely benign	-	-	Uncertain significance	-	-
cnLRR	1034	P1032T	P1034T	ClinVar	-0.312371	0.143273	9	-0.00507719	0.00420464	4	0.19055	-0.0224191	0.102344	3	0.293796	-	-	0	-	-	-	-	Unknown significance	likely benign	-	-	Uncertain significance	-	3.72568e-06
* Out of scale indicates that ASC50 value is much lower than WT and thus cannot be accurately calculated.
* Cut-off for strongly/moderately active variants is 0.655 (lower bond of the 95% confidence interval for ASC50 of pathogenic/likely pathogenic NLRP3 variants)
* Cut-off for moderately active/unknown significance variants is 0.281 (lower bond of the 95% confidence interval for ASC50 of symptomatic NLRP3 variants).

## Sheet: Table 2
Table 2: Summary of nigericin-sensitive NLRP3 variants
Domain	Location	Name (1034 aa)	Name (1036 aa)	Source	MEAN (UT)	SEM (UT)	n (UT)	MEAN (Nig.)	SEM (Nig.)	n (Nig.)	P(Two tailed t-test, UT vs Nig.)	Functional activity (this study)	Pathogenicity class (AlphaMissense)	Disease phenotypes (Infevers)	Classification (Infevers)	Classification (ClinVar)	Germline/Mosaic (Infevers)	Allele frequency (gnomAD)
NBD	317	P315L	P317L	Infevers	-0.547109	0.0338368	5	0.13852	0.102657	3	0.000228221	Unknown significance	likely benign	NLRP3-AID-severe (CINCA/NOMID)	Uncertain significance (VUS)	-	Unknown	8.85931e-05
NBD	327	R325Q	R327Q	Infevers	-0.637755	0.105982	7	0.128234	0.0626562	3	0.00210809	Unknown significance	likely benign	UNKNOWN	Uncertain significance (VUS)	-	Unknown	1.05325e-05
NBD	282	D280N	D282N	Infevers	-0.596409	0.129463	5	0.133196	0.0285943	3	0.00571036	Unknown significance	likely benign	UNKNOWN	Uncertain significance (VUS)	-	Unknown	1.53771e-06
NBD	290	I288M	I290M	Infevers	-0.533273	0.136877	6	0.203001	0.0863622	3	0.00951416	Unknown significance	likely benign	Atypical inflammatory disease	Uncertain significance (VUS)	-	Unknown	1.43882e-05
FISNA	198	S196N	S198N	Infevers	-0.199751	0.0778625	11	0.210481	0.0977914	3	0.0248326	Unknown significance	likely benign	NO	Likely benign	-	Unknown	5.39031e-05
cnLRR	920	R918Q	R920Q	Infevers	0.0417319	0.0267671	4	0.146765	0.0137944	3	0.0263736	Unknown significance	likely benign	CAPS sensorineural hearing loss (LOCUS DFNA34)	Not classified	-	Germline	6.19526e-07
cnLRR	861	Y859H	Y861H	Infevers	-0.123443	0.0726503	10	0.146082	0.0348503	3	0.0295516	Unknown significance	likely pathogenic	CAPS	Likely pathogenic	-	Germline	-
FISNA	200	V198M	V200M	Infevers	-0.205435	0.090265	11	0.233032	0.0269593	3	0.0301894	Unknown significance	likely benign	NLRP3-AID-mild (FCAS) NLRP3-AID-moderate (MWS) Recurrent Fever	Uncertain significance (VUS)	-	Unknown	0.00840636
FISNA	206	E204G	E206G	Infevers	-0.818457	0.208257	11	0.168241	0.0651754	3	0.0337543	Unknown significance	likely benign	Undefined-AID	Not classified	-	Unknown	-
FISNA	178	R176W	R178W	Infevers	-0.262761	0.0872128	11	0.105631	0.0785595	3	0.057944	Unknown significance	likely benign	Recurrent Fever	Not classified	-	Unknown	3.40805e-05
NBD	256	L254M	L256M	Infevers	-0.195002	0.0807261	11	0.131722	0.034016	3	0.0637094	Unknown significance	likely benign	atypical CAPS	Not classified	Uncertain significance	Unknown	-
cnLRR	861	Y859C	Y861C	Infevers	-0.0924186	0.0710276	11	0.168601	0.0744447	3	0.0884089	Unknown significance	likely pathogenic	NLRP3-AID-severe (CINCA/NOMID) arthralgias, headache, intracranial hypertension, hearing loss, short stature	Likely pathogenic	-	Germline	-
PYD	90	D88Y	D90Y	Infevers	-0.22695	0.107468	11	0.141718	0.00791894	3	0.107539	Unknown significance	likely benign	Undefined-AID	Uncertain significance (VUS)	-	Unknown	-
HD1	395	A393G	A395G	ClinVar	-2.5397	0.941356	7	0.120864	0.0551658	3	0.111737	Unknown significance	ambiguous	-	-	Uncertain significance	-	1.23896e-06
HD2	607	E605V	E607V	Infevers	-0.327072	0.135306	10	0.114646	0.0465181	3	0.112108	Unknown significance	likely benign	Recurrent Fever Atypical adult onset Still's disease, cold trigger	Not classified	-	Unknown	9.29252e-06
NBD	362	L360Q	L362Q	ClinVar	-3.6693	1.29233	8	0.13265	0.0310367	3	0.115483	Unknown significance	likely pathogenic	-	-	Conflicting interpretations of pathogenicity	-	6.56717e-05
trLRR	728	S726G	S728G	Infevers	-0.000860725	0.0612563	11	0.198489	0.0319459	3	0.127325	Unknown significance	likely benign	NLRP3-AID-severe (CINCA/NOMID)	Uncertain significance (VUS)	-	Unknown	0.000900192
cnLRR	873	A871T	A873T	Infevers	-0.0284803	0.0514487	12	0.146266	0.0441662	3	0.128296	Unknown significance	likely benign	UNKNOWN	Not classified	-	Unknown	3.28358e-05
cnLRR	779	R777C	R779C	Infevers	-0.0582338	0.0681005	12	0.166772	0.0132721	3	0.132515	Unknown significance	likely benign	Undefined-AID	Uncertain significance (VUS)	-	Unknown	1.45927e-05
cnLRR	798	Q796P	Q798P	Infevers	0.0269159	0.0606534	11	0.213316	0.0701066	3	0.1583	Unknown significance	likely benign	UNKNOWN	Not classified	-	Unknown	-
WHD	461	G459C	G461C	Infevers	-0.52659	0.278448	11	0.18574	0.0131531	3	0.218958	Unknown significance	likely benign	Undefined-AID	Not classified	-	Unknown	1.24374e-06
FISNA	202	P200T	P202T	Infevers	0.0935434	0.0744243	11	0.283581	0.0243659	3	0.221	Unknown significance	likely benign	PFAPA	Not classified	-	Unknown	2.4785e-06
cnLRR	781	G779V	G781V	Infevers	-0.035536	0.116902	8	0.213782	0.0124432	3	0.238624	Unknown significance	likely benign	NLRP3-AID (CAPS undefined)	Not classified	-	Unknown	-
FISNA	195	T193M	T195M	Infevers	-0.0312607	0.0551979	11	0.105688	0.0644947	3	0.246055	Unknown significance	likely benign	Behçet's disease	Uncertain significance (VUS)	-	Unknown	5.08093e-05
HD1	399	I397T	I399T	ClinVar	-0.622583	0.36852	8	0.147876	0.0421134	3	0.247338	Unknown significance	ambiguous	-	-	Uncertain significance	-	-
cnLRR	977	S973G	S975G	Infevers	0.0383342	0.0556594	12	0.167833	0.0531677	3	0.28778	Unknown significance	likely benign	NO	Benign	-	Unknown (heterozygous, de novo)	-
WHD	456	G454E	G456E	Infevers	-0.0164926	0.0626946	12	0.135644	0.112449	3	0.290472	Unknown significance	likely benign	UNKNOWN	Not classified	-	Unknown	5.90562e-05
trLRR	713	H711H	H713H	Infevers	-0.0495145	0.0729581	12	0.116189	0.0280813	3	0.291073	Unknown significance	-	Recurrent Fever	Likely benign	-	Unknown	-
WHD	497	A495V	A497V	Infevers	-0.00524013	0.0696153	12	0.148899	0.0318104	3	0.303481	Unknown significance	likely benign	NLRP3-AID-moderate (MWS)	Uncertain significance (VUS)	-	Unknown	6.81773e-06
NBD	303	G301S	G303S	Infevers	-0.00211637	0.133204	11	0.270554	0.0309313	3	0.320402	Unknown significance	likely pathogenic	CAPS	Unsolved	-	Unknown	3.0984e-06
FISNA	172	R170S	R172S	Infevers	0.0432674	0.0990371	11	0.233785	0.136209	3	0.371321	Unknown significance	likely benign	NLRP3-AID-moderate (MWS)	Likely pathogenic	-	Unknown	-
cnLRR	820	V818L	V820L	ClinVar	-0.12933	0.14493	9	0.102496	0.0217259	3	0.392661	Unknown significance	likely benign	-	-	Uncertain significance	-	-
trLRR	714	A712S	A714S	Infevers	-0.0120148	0.090203	11	0.121873	0.0501729	3	0.469796	Unknown significance	likely benign	urticarial rash without inflammation (sample from our allergologists)	Uncertain significance (VUS)	-	Unknown	2.48903e-05
trLRR	705	Q703K	Q705K	Infevers	0.0385883	0.0546931	12	0.11594	0.0386316	3	0.508484	Unknown significance	likely benign	UNKNOWN	Uncertain significance (VUS)	-	Unknown	0.0432845
cnLRR	789	D787N	D789N	Infevers	0.0855371	0.0997674	9	0.130162	0.0730243	3	0.811683	Unknown significance	likely benign	Undefined-AID	Uncertain significance (VUS)	-	Unknown	9.33182e-06
FISNA	170	R168Q	R170Q	Infevers	0.155905	0.0493473	9	0.16246	0.019026	3	0.942628	Unknown significance	likely benign	NLRP3-AID-severe (CINCA/NOMID)	Likely pathogenic	-	Unknown	7.4351e-06
*Variants listed when MEAN(UT)<MEAN(Nig.) and MEAN(Nig)>0.1
* Two-tailed t-test was used to compare untreated and treated variant

## Sheet: Table 3
Table 3: Summary of temperature sensitive NLRP3 variants
Domain	Location	Name (1034 aa)	Name (1036 aa)	Source	MEAN (UT)	SEM (UT)	n (UT)	MEAN (32°C)	SEM (32°C)	n (32°C)	P(Two tailed t-test, UT vs 32 °C)	Functional activity (this study)	Pathogenicity class (AlphaMissense)	Disease phenotypes (Infevers)	Classification (Infevers)	Classification (ClinVar)	Germline/Mosaic (Infevers)	Allele frequency (gnomADe)
NBD	355	L353P	L355P	Infevers	0.512752	0.0541136	10	0.902832	0.0153279	6	0.000158573	Moderately active	likely pathogenic	NLRP3-AID-mild (FCAS)	Likely pathogenic	-	Germline	-
HD2	629	E627G	E629G	Infevers	0.638911	0.0406911	9	0.880688	0.00608255	6	0.000850918	Moderately active	likely pathogenic	NLRP3-AID-mild (FCAS)	Pathogenic	-	Germline	-
NBD	261	C259W	C261W	Infevers	0.692555	0.0336795	11	0.914625	0.00384745	6	0.000861863	Strongly active	likely pathogenic	NLRP3-AID-mild (FCAS)	Likely pathogenic	-	Germline	-
HD1	413	L411V	L413V	Infevers	-0.189625	0.200485	6	0.848793	0.0253529	6	0.000901668	Unknown significance	likely benign	CAPS	Likely pathogenic	-	Unknown	-
NBD	303	G301D	G303D	Infevers	0.705984	0.0349183	11	0.908668	0.00617066	6	0.00144683	Strongly active	likely pathogenic	NLRP3-AID-mild (FCAS)	Unsolved	-	Unknown	-
WHD	440	T438del	T440del	ClinVar	0.740618	0.0268078	9	0.904075	0.0160442	3	0.00725735	Strongly active	-	-	-	not provided	-	-
NBD	262	R260L	R262L	Infevers	0.711722	0.031608	11	0.884228	0.0124549	6	0.00737376	Strongly active	likely pathogenic	NLRP3-AID-moderate (MWS)	Pathogenic	-	Germline	-
NBD	309	G307_F309del	G309_F311del	Infevers	0.633681	0.042738	12	0.910525	0.0107083	3	0.00774894	Moderately active	-	NLRP3-AID-mild (FCAS)	Uncertain significance (VUS)	-	Mosaic (de novo)	-
NBD	262	R260W	R262W	Infevers	0.712367	0.0335484	11	0.867694	0.0133209	6	0.0138528	Strongly active	-	NLRP3-AID-mild (FCAS) NLRP3-AID-moderate (MWS)	Pathogenic	-	Germline	-
FISNA	170	R168*	R170*	ClinVar	0.205048	0.10499	9	0.293811	0.0651481	3	0.0153765	Unknown significance	likely benign	-	-	Uncertain significance	-	2.39e-05
trLRR	661	M659R	M661R	ClinVar	0.736021	0.0261732	9	0.877032	0.0292188	3	0.0167667	Strongly active	ambiguous	-	-	Likely pathogenic	-	-
NBD	257	F255fs	F257fs	ClinVar	0.0767397	0.100205	9	0.581886	0.0793117	3	0.0205739	Unknown significance	-	-	-	Uncertain significance	-	-
HD2	633	C631W	C633W	ClinVar	0.774595	0.0197226	9	0.880594	0.0332068	3	0.0222307	Strongly active	likely pathogenic	-	-	-	-	-
NBD	307	L305P	L307P	Infevers	0.434598	0.109748	5	0.734667	0.0435833	6	0.0242133	Moderately active	likely pathogenic	NLRP3-AID-mild (FCAS)	Pathogenic	-	Germline	-
HD2	565	Y563N	Y565N	Infevers	0.772236	0.0344956	12	0.907025	0.00557992	6	0.029973	Strongly active	likely pathogenic	NLRP3-AID-mild (FCAS)	Likely pathogenic	-	Germline	-
cnLRR	966	T964fs	T966fs	ClinVar	0.492688	0.0609742	9	0.762323	0.0414308	3	0.0357047	Moderately active	-	-	-	Uncertain significance	-	-
HD2	643	V641M	V643M	ClinVar	-2.51525	0.603742	9	0.10408	0.0614317	3	0.0358007	Unknown significance	ambiguous	-	-	Uncertain significance	-	4.33688e-06
WHD	527	E525K	E527K	Infevers	0.662709	0.0581225	6	0.875919	0.0250354	3	0.0434219	Strongly active	likely pathogenic	NLRP3-AID-mild (FCAS)	Likely pathogenic	-	Germline	-
NBD	264	V262G	V264G	Infevers	0.683747	0.0505874	5	0.846834	0.0139053	3	0.0539556	Strongly active	likely benign	NLRP3-AID-mild (FCAS) NLRP3-AID-moderate (MWS)	Pathogenic	-	Germline	-
WHD	441	A439V	A441V	Infevers	0.631476	0.0675151	5	0.84841	0.0222949	3	0.0554178	Moderately active	ambiguous	NLRP3-AID-mild (FCAS)	Pathogenic	-	Germline	1.86042e-06
HD1	402	N400Y	N402Y	ClinVar	0.656448	0.0504618	8	0.836088	0.00699741	3	0.0645018	Strongly active	likely pathogenic	-	-	-	-	-
WHD	438	T436A	T438A	Infevers	0.730655	0.0461094	6	0.873332	0.0212536	3	0.0771829	Strongly active	likely pathogenic	NLRP3-AID-mild (FCAS)	Likely pathogenic	-	Germline	-
WHD	438	T436del	T438del	Infevers	0.769151	0.0385221	12	0.916406	0.0115967	3	0.0864652	Strongly active	-	NLRP3-AID-severe (CINCA/NOMID)	Likely pathogenic	-	Unknown	-
cnLRR	1026	P1024L	P1026L	ClinVar	0.149105	0.114981	9	0.539272	0.047367	3	0.0889885	Unknown significance	likely benign	-	-	Uncertain significance	-	-
NBD	268	T266P	T268P	Infevers	0.778335	0.0351865	11	0.906882	0.00702652	3	0.088996	Strongly active	likely benign	NLRP3-AID-moderate (MWS) MWS/NOMID	Likely pathogenic	-	Unknown	-
PYD	21	D19H	D21H	Infevers	0.66939	0.0239027	11	0.765373	0.0487537	3	0.0908813	Strongly active	likely pathogenic	keratoendotheliitis fugax hereditaria	Likely pathogenic	-	Germline	8.0541e-06
HD2	572	Y570C	Y572C	Infevers	0.715244	0.0649048	5	0.877968	0.0218663	3	0.113928	Strongly active	likely benign	NLRP3-AID-severe (CINCA/NOMID)	Likely pathogenic	-	Germline & Mosaic	-
NBD	305	D303N	D305N	Infevers	0.7629	0.0428055	5	0.856284	0.0189758	3	0.162938	Strongly active	likely pathogenic	NLRP3-AID-severe (CINCA/NOMID) NLRP3-AID-moderate (MWS)	Pathogenic	-	Germline	-
NBD	304	F302L(C>G)	F304L(C>G)	Infevers	0.778712	0.0526666	5	0.890008	0.0218241	3	0.173158	Strongly active	likely pathogenic	NLRP3-AID-mild (FCAS)	Likely pathogenic	-	Mosaic	-
trLRR	661	M659K	M661K	Infevers	0.533053	0.154386	5	0.846677	0.0336354	3	0.181083	Moderately active	ambiguous	NLRP3-AID-mild (FCAS)	Pathogenic	-	Germline	-
*Variants listed when MEAN(UT)<MEAN(32°C), MEAN(32°C)>0.1 and P<0.2
*Two-tailed t-test was used to compare untreated and treated variant

## Sheet: Table 4
Table 4: Summary of MCC950-resistant NLRP3 variants
Domain	Location	Name (1034 aa)	Name (1036 aa)	Source	MEAN (UT)	SEM (UT)	n (UT)	MEAN (MCC950_4 h)	SEM (MCC950_4h)	n (MCC950_4h)	MEAN (MCC950_12 h)	SEM (MCC950_12h)	n (MCC950_12h)	P(Two tailed t-test, UT vs MCC950_12h)	Functional activity (this study)	Pathogenicity class (AlphaMissense)	Disease phenotypes (Infevers)	Classification (Infevers)	Classification (ClinVar)	Germline/Mosaic (Infevers)	Allele frequency (gnomADe)
PYD	21	D19H	D21H	Infevers	0.66939	0.0239027	11	0.707125	0.0109674	3	0.68305	0.0604765	4	0.8003	Strongly active	likely pathogenic	keratoendotheliitis fugax hereditaria	Likely pathogenic	-	Germline	8.0541e-06
PYD	28	H26Y	H28Y	ClinVar	0.657299	0.0479889	8	-	-	0	0.630262	0.0517394	4	0.735157	Strongly active	likely benign	-	-	Uncertain significance	-	1.23911e-06
PYD	29	L27V	L29V	ClinVar	0.55003	0.0206718	8	-	-	0	0.446527	0.0887963	4	0.151627	Moderately active	likely benign	-	-	Uncertain significance	-	-
PYD	51	H49R	H51R	Infevers	0.779448	0.0303792	11	0.79153	0.0228329	3	0.810094	0.0249932	4	0.576313	Strongly active	likely benign	recurrent episodes of uveitis and neurosensorial hypoacusia that appeared during the adulthood, with no other clinical features of CAPS	Likely pathogenic	-	Unknown	1.61083e-05
PYD	59	I57V	I59V	ClinVar	0.592689	0.0344374	7	-	-	0	0.621846	0.04724	3	0.626189	Moderately active	likely benign	-	-	Uncertain significance	-	6.19578e-07
PYD	60	D58N	D60N	ClinVar	0.560726	0.0240254	8	-	-	0	0.454666	0.0263125	4	0.02167	Moderately active	likely benign	-	-	Uncertain significance	-	7.43461e-06
FISNA	150	C148Y	C150Y	Infevers	0.19341	0.0341617	11	0.139495	0.0229291	3	0.132092	0.0752316	4	0.408215	Unknown significance	likely benign	NLRP3-AID-severe (CINCA/NOMID)	Uncertain significance (VUS)	-	Unknown	-
FISNA	170	R168*	R170*	ClinVar	0.205048	0.10499	8	-	-	0	0.167939	0.0211176	2	0.870095	Unknown significance	-	-	-	Uncertain significance	Unknown	2.39e-05
NBD	304	F302L(C>A)	F304L(C>A)	Infevers	0.836695	0.0303676	11	0.790839	0.0345517	3	0.518339	0.0382038	4	7.29332e-05	Strongly active	likely pathogenic	NLRP3-AID (CAPS undefined)	Likely pathogenic	-	Mosaic	-
NBD	304	F302L(C>G)	F304L(C>G)	Infevers	0.778712	0.0526666	5	0.786774	0.0348875	3	0.467836	0.0610592	4	0.00610665	Strongly active	likely pathogenic	NLRP3-AID-mild (FCAS)	Likely pathogenic	-	Mosaic	-
NBD	306	E304K	E306K	Infevers	0.774022	0.0537452	5	0.8033	0.018314	3	0.826096	0.0437758	4	0.49331	Strongly active	likely pathogenic	NLRP3-AID-severe (CINCA/NOMID)	Pathogenic	-	Germline	-
NBD	307	L305P	L307P	Infevers	0.434598	0.109748	5	0.550963	0.0572018	3	0.704954	0.0241545	4	0.0694665	Moderately active	likely pathogenic	NLRP3-AID-mild (FCAS)	Pathogenic	-	Germline	-
WHD	438	T436P	T438P	Infevers	0.742299	0.0576371	6	0.777588	0.0627405	3	0.838649	0.04878	4	0.272255	Strongly active	likely pathogenic	NLRP3-AID-severe (CINCA/NOMID)	Likely pathogenic	-	Germline	-
WHD	438	T436I	T438I	Infevers	0.729744	0.0771564	6	0.742117	0.0582122	3	0.681543	0.103217	4	0.712742	Strongly active	likely pathogenic	NLRP3-AID-severe (CINCA/NOMID) Mild	Pathogenic	-	Germline	6.2005e-07
WHD	441	A439P	A441P	Infevers	0.804012	0.0438142	5	0.784032	0.0520526	3	0.629453	0.117321	4	0.17086	Strongly active	likely pathogenic	NLRP3-AID-severe (CINCA/NOMID)	Likely pathogenic	-	Mosaic	-
WHD	443	Y441C	Y443C	ClinVar	0.71593	0.0589563	8	-	-	0	0.896158	0.00359154	4	0.0611774	Strongly active	ambiguous	-	-	Likely pathogenic	-	-
WHD	521	I519T	I521T	Infevers	0.271765	0.0379184	12	0.395587	0.159772	3	0.213832	0.0843365	3	0.513873	Unknown significance	ambiguous	PFAPA PFAPA-like	Not classified	-	Unknown	-
WHD	527	E525V	E527V	Infevers	0.736141	0.0545385	6	0.650243	0.0783635	3	0.829876	0.0477335	4	0.263383	Strongly active	likely pathogenic	NLRP3-AID-severe (CINCA/NOMID)	Likely pathogenic	-	Unknown	-
HD2	571	G569E	G571E	ClinVar	0.709411	0.061503	8	-	-	0	0.875311	0.0052431	4	0.0925219	Strongly active	ambiguous	-	-	Uncertain significance	-	-
HD2	626	S624R	S626R	Infevers	0.594744	0.0377044	11	-0.0204277	0.411716	3	0.347579	0.0323038	3	0.0100581	Moderately active	likely pathogenic	NLRP3-AID (CAPS undefined)	Pathogenic	-	Germline (heterozygous, inherited from a symptomatic parent)	-
trLRR	679	L677P	L679P	Infevers	0.496855	0.147623	5	0.434716	0.0821541	3	0.521734	0.10757	3	0.910382	Moderately active	likely pathogenic	CAPS	Uncertain significance (VUS)	-	Unknown	6.19499e-07
NBD	355	L353P	L355P	Infevers	0.512752	0.0541136	10	0.639233	0.0550385	3	0.250233	0.0901451	4	0.0304499	Moderately active	likely pathogenic	NLRP3-AID-mild (FCAS)	Likely pathogenic	-	Germline	-
*Variants listed when MEAN(UT)<2*MEAN(MCC950_12 h), MEAN(UT)>0.193, except for L355P which used as a control
* Two-tailed t-test was used to compare untreated and treated variant

## Sheet: Table 5
Table 5: Summary of post-translational modifications on NLRP3
Location	Post-translational modification (PTM)	Function of PTM	Models used	CAPS variants	Functional activity (this study)	Classification (Infevers)	Disease phenotypes (Infevers)	References
S5	Dephosphorylation by PP2A	Promote	HEK293-FlpIn TREx and murine iBMDMs	-	-	-	-	1
S5	Phosphorylation by AKT	Inhibit	BMDMs, HEK293T, THP-1, L929	-	-	-	-	2
K23/24/26	Ubiquitination by HUWE1	Promote	HEK293T cells reconstituted with NLRP3 inflammasome, BMDMs	-	-	-	-	3
K23, K24	Deacetylation by SIRT2	Inhibit	BMDMs, HEK293T	-	-	-	-	4
K26	Acetylation by KAT5	Promote	HEK293T cells reconstituted with NLRP3 inflammasome and iBMDMs	-	-	-	-	5
Y32	Dephosphorylation by PTEN	Promote	BMDMs	-	-	-	-	6
C130	Palmitoylation by zDHHC7	Promote	BMDMs, HEK293T, THP-1	-	-	-	-	7
C130, C958	Palmitoylation by zDHHC1	Promote	BMDMs, HEK293T, THP-1	C130S	unknown significance	-	-	8
Y136	Phosphorylation by EphA2	Inhibit	mouse AECs and human 16HBE	-	-	-	-	9
Y136, Y140, Y143, T168	Phosphorylation by BTK	Inhibit	BMDMs and human PBMCs	-	-	-	-	10
S198	Phosphorylation by MAPK8 (also known as JNK1)	Promote	HEK293T cells reconstituted with NLRP3 inflammasome and iBMDMs	S198N	unknown significance	Likely benign	None symptomatic	11
K204	Sumolation by UBC9	Promote	HEK293T cells reconstituted with NLRP3 inflammasome, THP-1 differentiated macrophages	-	-	-	-	12
	Desumolation by SENP3	Inhibit	HEK293T cells reconstituted with NLRP3 inflammasome, THP-1 differentiated macrophages	-	-	-	-
S295	Phosphorylation by PKD	Promote	BMDMs, THP-1, PBMCs	-	-	-	-	13
S295	Phosphorylation by PKA	Inhibit	HEK293T cells reconstituted with NLRP3 inflammasome, THP-1, BMDMs	-	-	-	-	14,15
K384	Ubiquitination by b-TrCP1	Inhibit	HEK293T cells reconstituted with NLRP3 inflammasome, mouse peritoneal macrophages	-	-	-	-	16
C419	Palmitoylation by ZDHHC17	Promote	BMDMs, HEK293T, THP-1	-	-	-	-	17
K496	Ubiquitination by Cbl-b	Inhibit	BMDMs, HEK293T, PBMCs	-	-	-	-	18
K565, K689	Ubiquitination by Ubc13	Promote	BMDMs, HEK293T	K567E	Strongly active	Likely pathogenic	NLRP3-AID (CAPS undefined)	19
T659	Phosphorylation by Pak1	Promote	BMDMs, HEK293T	T659N	unknown significance	-	-	20
K689	Desumolation by SENP6/7	Promote	HEK293T cells reconstituted with NLRP3 inflammasome, BMDMs	-	-	-	-	21
K689	Sumolation by MAPL/UBC9	Inhibit	HEK293T cells reconstituted with NLRP3 inflammasome, BMDMs	-	-	-	-
K689	Ubiquitination by FBXL2	Inhibit	U937, THP-1, murine MLE-12 cells	-	-	-	-	22
K689	Ubiquitination by Cullin1	Inhibit	HEK293T cells reconstituted with NLRP3 inflammasome	-	-	-	-	23
S728	Phosphorylation by MINK1	Promote	HEK293T cells reconstituted with NLRP3 inflammasome, BMDMs	-	-	-	-	24
S806	Phosphorylation by CSNK1A1	Inhibit	U937, BMDMs, iBMDMs	-	-	-	-	25
C837, C838	Palmitoylation by ZDHHC5	Promote	BMDMs, HEK293T, THP-1	-	-	-	-	26
C844	Palmitoylation by zDHHC12	Inhibit	BMDMs, HEK293T, THP-1	C844F	unknown significance	-	-	27
Y861	Dephosphorylation by PTPN22	Promote	BMDMs, HEK293T, THP-1	Y861C	unknown significance	Likely pathogenic	NLRP3-AID-severe (CINCA/NOMID)	28
				Y861H	unknown significance	Likely pathogenic	CAPS
C901	Palmitoylation	Promote	BMDMs, HEK293T	-	-	-	-	29
Notes:
BMDMs	murine bone marrow–derived macrophages
iBMDMs	murine immortalized macrophages
AECs	murine airway epithelial cells
MLE-12	murine lung epithelial cell line
16HBE	human airway epithelial cell line
PBMCs	human peripheral blood mononuclear cells
U937	human monocytes
THP-1	human monocytes
HEK293T	human embryonic kidney cells
References
1	Stutz, Andrea et al. “NLRP3 inflammasome assembly is regulated by phosphorylation of the pyrin domain.” The Journal of experimental medicine vol. 214,6 (2017): 1725-1736. doi:10.1084/jem.20160933
2	Zhao, Wei et al. “AKT Regulates NLRP3 Inflammasome Activation by Phosphorylating NLRP3 Serine 5.” Journal of immunology (Baltimore, Md. : 1950) vol. 205,8 (2020): 2255-2264. doi:10.4049/jimmunol.2000649
3	Guo, Yu et al. “HUWE1 mediates inflammasome activation and promotes host defense against bacterial infection.” The Journal of clinical investigation vol. 130,12 (2020): 6301-6316. doi:10.1172/JCI138234
4	He, Ming et al. “An Acetylation Switch of the NLRP3 Inflammasome Regulates Aging-Associated Chronic Inflammation and Insulin Resistance.” Cell metabolism vol. 31,3 (2020): 580-591.e5. doi:10.1016/j.cmet.2020.01.009
5	Zhang, Yening et al. “Acetylation is required for full activation of the NLRP3 inflammasome.” Nature communications vol. 14,1 8396. 18 Dec. 2023, doi:10.1038/s41467-023-44203-0
6	Huang, Yi et al. “Myeloid PTEN promotes chemotherapy-induced NLRP3-inflammasome activation and antitumour immunity.” Nature cell biology vol. 22,6 (2020): 716-727. doi:10.1038/s41556-020-0510-3
7	Yu, Tao et al. “NLRP3 Cys126 palmitoylation by ZDHHC7 promotes inflammasome activation.” Cell reports vol. 43,4 (2024): 114070. doi:10.1016/j.celrep.2024.114070
8	Nie, Li et al. “Consecutive palmitoylation and phosphorylation orchestrates NLRP3 membrane trafficking and inflammasome activation.” Molecular cell vol. 84,17 (2024): 3336-3353.e7. doi:10.1016/j.molcel.2024.08.001
9	Zhang, Ao et al. “EphA2 phosphorylates NLRP3 and inhibits inflammasomes in airway epithelial cells.” EMBO reports vol. 21,7 (2020): e49666. doi:10.15252/embr.201949666
10	Bittner, Zsófia Agnes et al. “BTK operates a phospho-tyrosine switch to regulate NLRP3 inflammasome activity.” The Journal of experimental medicine vol. 218,11 (2021): e20201656. doi:10.1084/jem.20201656
11	Song, Nan et al. “NLRP3 Phosphorylation Is an Essential Priming Event for Inflammasome Activation.” Molecular cell vol. 68,1 (2017): 185-197.e6. doi:10.1016/j.molcel.2017.08.017
12	Shao, Luyao et al. “SUMO1 SUMOylates and SENP3 deSUMOylates NLRP3 to orchestrate the inflammasome activation.” FASEB journal : official publication of the Federation of American Societies for Experimental Biology vol. 34,1 (2020): 1497-1515. doi:10.1096/fj.201901653R
13	Zhang, Zhirong et al. “Protein kinase D at the Golgi controls NLRP3 inflammasome activation.” The Journal of experimental medicine vol. 214,9 (2017): 2671-2693. doi:10.1084/jem.20162040
14	Guo, Chuansheng et al. “Bile Acids Control Inflammation and Metabolic Disorder through Inhibition of NLRP3 Inflammasome.” Immunity vol. 45,4 (2016): 802-816. doi:10.1016/j.immuni.2016.09.008
15	Mortimer, Leanne et al. “NLRP3 inflammasome inhibition is disrupted in a group of auto-inflammatory disease CAPS mutations.” Nature immunology vol. 17,10 (2016): 1176-86. doi:10.1038/ni.3538
16	Wang, Dan et al. “YAP promotes the activation of NLRP3 inflammasome via blocking K27-linked polyubiquitination of NLRP3.” Nature communications vol. 12,1 2674. 11 May. 2021, doi:10.1038/s41467-021-22987-3
17	Hu, Dingwen et al. “Palmitoylation of NLRP3 Modulates Inflammasome Activation and Inflammatory Bowel Disease Development.” Journal of immunology (Baltimore, Md. : 1950) vol. 213,4 (2024): 481-493. doi:10.4049/jimmunol.2300241
18	Tang, Juan et al. “Sequential ubiquitination of NLRP3 by RNF125 and Cbl-b limits inflammasome activation and endotoxemia.” The Journal of experimental medicine vol. 217,4 (2020): e20182091. doi:10.1084/jem.20182091
19	Ni, Jun et al. “Ubc13 Promotes K63-Linked Polyubiquitination of NLRP3 to Activate Inflammasome.” Journal of immunology (Baltimore, Md. : 1950) vol. 206,10 (2021): 2376-2385. doi:10.4049/jimmunol.2001178
20	Dufies, Océane et al. “Escherichia coli Rho GTPase-activating toxin CNF1 mediates NLRP3 inflammasome activation via p21-activated kinases-1/2 during bacteraemia in mice.” Nature microbiology vol. 6,3 (2021): 401-412. doi:10.1038/s41564-020-00832-5
21	Barry, Rachael et al. “SUMO-mediated regulation of NLRP3 modulates inflammasome activity.” Nature communications vol. 9,1 3001. 1 Aug. 2018, doi:10.1038/s41467-018-05321-2
22	Han, SeungHye et al. “Lipopolysaccharide Primes the NALP3 Inflammasome by Inhibiting Its Ubiquitination and Degradation Mediated by the SCFFBXL2 E3 Ligase.” The Journal of biological chemistry vol. 290,29 (2015): 18124-18133. doi:10.1074/jbc.M115.645549
23	Wan, Pin et al. “Cullin1 binds and promotes NLRP3 ubiquitination to repress systematic inflammasome activation.” FASEB journal : official publication of the Federation of American Societies for Experimental Biology vol. 33,4 (2019): 5793-5807. doi:10.1096/fj.201801681R
24	Zhu, Kaixiang et al. “Priming of NLRP3 inflammasome activation by Msn kinase MINK1 in macrophages.” Cellular & molecular immunology vol. 18,10 (2021): 2372-2382. doi:10.1038/s41423-021-00761-1
25	Niu, Tingting et al. “NLRP3 phosphorylation in its LRR domain critically regulates inflammasome assembly.” Nature communications vol. 12,1 5862. 6 Oct. 2021, doi:10.1038/s41467-021-26142-w
26	Zheng, Sihao et al. “ZDHHC5-mediated NLRP3 palmitoylation promotes NLRP3-NEK7 interaction and inflammasome activation.” Molecular cell vol. 83,24 (2023): 4570-4585.e7. doi:10.1016/j.molcel.2023.11.015
27	Wang, Liqiu et al. “Palmitoylation prevents sustained inflammation by limiting NLRP3 inflammasome activation through chaperone-mediated autophagy.” Molecular cell vol. 83,2 (2023): 281-297.e10. doi:10.1016/j.molcel.2022.12.002
28	Spalinger, Marianne R et al. “NLRP3 tyrosine phosphorylation is controlled by protein tyrosine phosphatase PTPN22.” The Journal of clinical investigation vol. 126,5 (2016): 1783-800. doi:10.1172/JCI83669
29	Leishman, Stuart et al. “Fatty acid synthesis promotes inflammasome activation through NLRP3 palmitoylation.” Cell reports vol. 43,8 (2024): 114516. doi:10.1016/j.celrep.2024.114516

## Sheet: Table 6
Table 6: Primers used in this study.
Primers	Sequence	Experiment
L307M_F	5'-gacggcttcgatgagatgcaaggtgcctttg-3'	Mutagenesis
L307M_R	5'-caaaggcaccttgcatctcatcgaagccgtc-3'	Mutagenesis
L307P_F	5'-cggcttcgatgagccgcaaggtgcctttg-3'	Mutagenesis
L307P_R	5'-caaaggcaccttgcggctcatcgaagccg-3'	Mutagenesis
R262L_F	5'-gttctatatccactgtctagaggtgagccttgtga-3'	Mutagenesis
R262L_R	5'-tcacaaggctcacctctagacagtggatatagaac-3'	Mutagenesis
R262W_F	5'-tctgttctatatccactgttgggaggtgagccttgtgacac-3'	Mutagenesis
R262W_R	5'-gtgtcacaaggctcacctcccaacagtggatatagaacaga-3'	Mutagenesis
R262P_F	5'-gttctatatccactgtccagaggtgagccttgtga-3'	Mutagenesis
R262P_R	5'-tcacaaggctcacctctggacagtggatatagaac-3'	Mutagenesis
Q705K_F	5'-gacaccttgatatggtgaagtgtgtcctcccaagc-3'	Mutagenesis
Q705K_R	5'-gcttgggaggacacacttcaccatatcaaggtgtc-3'	Mutagenesis
R172S_F	5'-cgctacacacgactgagtctcatcaaggagc-3'	Mutagenesis
R172S_R	5'-gctccttgatgagactcagtcgtgtgtagcg-3'	Mutagenesis
Q225P_F	5'-cgtggtgttcccgggggcggcag-3'	Mutagenesis
Q225P_R	5'-ctgccgcccccgggaacaccacg-3'	Mutagenesis
R556X_F	5'-ttgaagcttcccagctgagacgtgacagtcc-3'	Mutagenesis
R556X_R	5'-ggactgtcacgtctcagctgggaagcttcaa-3'	Mutagenesis
R605G_F	5'-gcaagatctctcagcaaatcgggctggagctgct-3'	Mutagenesis
R605G_R	5'-agcagctccagcccgatttgctgagagatcttgc-3'	Mutagenesis
Y861H_F	5'-tccctgaccagactccatgtgggggagaatg-3'	Mutagenesis
Y861H_R	5'-cattctcccccacatggagtctggtcaggga-3'	Mutagenesis
Y861C_F	5'-cattccctgaccagactctgtgtgggggag-3'	Mutagenesis
Y861C_R	5'-ctcccccacacagagtctggtcagggaatg-3'	Mutagenesis
R920Q_F	5'-cgcacctttacctgcaaggcaacactctcgg-3'	Mutagenesis
R920Q_R	5'-ccgagagtgttgccttgcaggtaaaggtgcg-3'	Mutagenesis
G757R_F	5'-ctctgggggacccacggatgagagtg-3'	Mutagenesis
G757R_R	5'-cactctcatccgtgggtcccccagag-3'	Mutagenesis
S198N_F	5'-gcaagaccaagacgtgtgagaaccccgtgagtc-3'	Mutagenesis
S198N_R	5'-gactcacggggttctcacacgtcttggtcttgc-3'	Mutagenesis
K567E_F	5'-tccttctggaaaactatggcgaattcgaaaaggggtatttg-3'	Mutagenesis
K567E_R	5'-caaataccccttttcgaattcgccatagttttccagaagga-3'	Mutagenesis
L355P_F	5'-gagacctgtggccccggagaaactgcagc-3'	Mutagenesis
L355P_R	5'-gctgcagtttctccggggccacaggtctc-3'	Mutagenesis
T438P_F	5'-ccagacatccaagcccaccaccgcggt-3'	Mutagenesis
T438P_R	5'-accgcggtggtgggcttggatgtctgg-3'	Mutagenesis
T438A_F	5'-ccagacatccaaggccaccaccgcggt-3'	Mutagenesis
T438A_R	5'-accgcggtggtggccttggatgtctgg-3'	Mutagenesis
E527V_F	5'-cacatgactttccaggtgttctttgccgccatg-3'	Mutagenesis
E527V_R	5'-catggcggcaaagaacacctggaaagtcatgtg-3'	Mutagenesis
E527K_F	5'-tccacatgactttccagaagttctttgccgccatg-3'	Mutagenesis
E527K_R	5'-catggcggcaaagaacttctggaaagtcatgtgga-3'	Mutagenesis
L413M_F	5'-atgtgcttcatccccatggtctgctggatcg-3'	Mutagenesis
L413M_R	5'-cgatccagcagaccatggggatgaagcacat-3'	Mutagenesis
L413V_F	5'-tgtgcttcatccccgtggtctgctggatc-3'	Mutagenesis
L413V_R	5'-gatccagcagaccacggggatgaagcaca-3'	Mutagenesis
HindIII_mCherry_F	5'-aatttataagcttatggtgagcaagggcgagga-3'	Cloning
BamHI_mCherry_R	5'-aatttaaggatcccttgtacagctcgtccatgc-3'	Cloning
BamHI-GFP-NLRP3_F	5'-ataattattggatccccaccatggtgagcaaggg-3'	Cloning
NheI-GFP-NLRP3_R	5'-ataatgctagcctaccaagaaggctcaaagacga-3'	Cloning
NLRP3_F	5'-gatcttcgctgcgatcaacag-3'	RT-PCR
NLRP3_R	5'-cgtgcattatctgaaccccac-3'	RT-PCR
PYCARD_F	5'-agtggctgctggatgctctg-3'	RT-PCR
PYCARD_R	5'-catcttgcttgggttggtgg-3'	RT-PCR
NEK7_F	5'-agaacagtgtgactacccacctc-3'	RT-PCR
NEK7_R	5'-cataggtgacgtctggtcgctt-3'	RT-PCR
IL18_F	5'-tcttcattgaccaaggaaatcgg-3'	RT-PCR
IL18_R	5'-tccggggtgcattatctctac-3'	RT-PCR
IL1B_F	5'-atgatggcttattacagtggaaa-3'	RT-PCR
IL1B_R	5'-gtcggagattcgtagctgga-3'	RT-PCR
NLRP3-sg1_F	5'-caccgcggtaatctacggcaaagac-3'	CRISPR
NLRP3-sg1_R	5'-aaacgtctttgccgtagattaccgc-3'	CRISPR
NLRP3-sg2_F	5'-caccggtacttcttacggtaatcta-3'	CRISPR
NLRP3-sg2_R	5'-aaactagattaccgtaagaagtacc-3'	CRISPR
NEK7-sg1_F	5'-caccgatagcccatatccggtcgta-3'	CRISPR
NEK7-sg1_R	5'-ctacgaccggatatgggctatcaaa-3'	CRISPR
NEK7-sg2_F	5'-caccgaaggccttacgaccggatat-3'	CRISPR
NEK7-sg2_R	5'-catatccggtcgtaaggccttcaaa-3'	CRISPR
